# Supplementary material for: Introducing the Intergovernmental Policy Output Dataset (IPOD)
Source: Rev Int Organ. 2023 Jun 6:1–30. Online ahead of print. doi: 10.1007/s11558-023-09492-6 (PMC10242228; doi:10.1007/s11558-023-09492-6)
Supplement: Supplementary file 2 — Supplementary file2 (ZIP 1.46 MB) [file 11558_2023_9492_MOESM2_ESM.zip]

Archive with 3 entries (3 files):
- IPOD replication script.R
- ipod_rio.csv
- pet_data.csv
