# Supplementary material for: Introducing the Intergovernmental Policy Output Dataset (IPOD)
Source: Rev Int Organ. 2023 Jun 6:1–30. Online ahead of print. doi: 10.1007/s11558-023-09492-6 (PMC10242228; doi:10.1007/s11558-023-09492-6)
Supplement: Supplementary file 2 — Supplementary file2 (ZIP 1.46 MB) [file 11558_2023_9492_MOESM2_ESM.zip › IPOD replication script.R]

##################################################################################################
#Ms: Introducing the Intergovernmental Policy Output Dataset (IPOD)
#Authors: Magnus Lundgren, Thomas Sommerer, Theresa Squatrito, Jonas Tallberg
#Date: April 1, 2023
#Software: R (4.0.5)
#Hardware: Mac
#Data available via the Review of International Organizations and the Harvard Dataverse
##################################################################################################

# Load required libraries (use "install.packages" function as required)

library(ggplot2)
library(plyr)
library(RColorBrewer)
library(Lmoments)
library(reshape2)

# Read data 
data<-read.csv("~/Dropbox/Dataset paper PIO/ipod_rio.csv")
data3<-data[!data$IO=="EU",]
pet<-read.csv("~/Dropbox/Dataset paper PIO/pet_data.csv")


# Figure 1 

volume<-aggregate(Count~IO,FUN=sum,data=data)
volume<-volume[order(-volume$Count),]

par(mar=c(5.1,4.1,4.1,2.1))
par(mfrow=c(1,1))
barplot(t(as.matrix(volume[1:13,2])),names.arg= volume[,1],beside=F, cex.names=.85, cex.axis=1,main="",bty="n", col="grey",ylab="Total count of policy acts",cex.lab=1)


# Figure 2

data<-data[order(data$IO),]
par(mar=c(2.1,3.8,2.1,2.1))
par(mfrow=c(4,4))
for (i in unique(data$IO)){
  temp<-data[data$IO==i,]
  volume<-aggregate(Count~Year,FUN=sum,data=temp)
  volume$Year<-as.numeric(as.character(volume$Year))
  temp2<-data.frame(Year=1980:2015)
  temp2<-merge(temp2,volume,by="Year",all.x=T)
  ifelse(i=="OAS",temp2<-temp2[temp2$Year<2015,],NA)
  ifelse(i=="COMW",temp2<-temp2[temp2$Year<2008,],NA)
  ifelse(i=="CARICOM",temp2<-rbind(temp2,c(2014,87)),NA)
  plot(temp2$Year,temp2$Count,ylim=c(0,max(na.omit(temp2$Count))+5),type="h",lwd=2,xlab="",ylab="Annual count", main=i)
}

# Figure 3
issue1<-aggregate(Count~Policy.issue.1+IO,FUN=sum,data=data)
issue2<-aggregate(Count~Policy.issue.2+IO,FUN=sum,data=data)
issue3<-aggregate(Count~Policy.issue.3+IO,FUN=sum,data=data)

colnames(issue1)[1]<-"issue"
colnames(issue2)[1]<-"issue"
colnames(issue3)[1]<-"issue"
test<-merge(issue1,issue2,by=c("issue","IO"),all.x=T)
test<-merge(test,issue3,by=c("issue","IO"),all.x=T)
test[is.na(test)]<-0
test$total<-rowSums(test[,3:5])
test<-test[test$issue!="",]
for (i in 1:length(test[,1])){
  test$per[i]<-test$total[i]/sum(test$total[test$IO==test$IO[i]])
}
test$per<-test$per*100
p<-ggplot(test, mapping=aes(x=IO , y= issue,fill=per)) + geom_tile() +  scale_fill_gradient(name = "Proportion (%)", low = "#FFFFFF", high = "#012345") + xlab(label = "") + ylab(label = "") +theme_bw() + theme(axis.text.x = element_text(angle = 90, vjust = 0.5, hjust=1))
p


# Figure 4 [printed 6x14]

par(mfrow=c(1, 1), mar=c(5.1, 4.1, 4.1, 2.1))
issue1<-aggregate(Count~Policy.issue.1+Year,FUN=sum,data=data)
issue2<-aggregate(Count~Policy.issue.2+Year,FUN=sum,data=data)
issue3<-aggregate(Count~Policy.issue.3+Year,FUN=sum,data=data)
colnames(issue1)[1]<-"issue"
colnames(issue2)[1]<-"issue"
colnames(issue3)[1]<-"issue"
test<-merge(issue1,issue2,by=c("issue","Year"),all.x=T)
test<-merge(test,issue3,by=c("issue","Year"),all.x=T)
test[is.na(test)]<-0

test$total<-rowSums(test[,3:5])
test<-test[test$issue!="",]
for (i in 1:length(test[,1])){
  test$per[i]<-test$total[i]/sum(test$total[test$Year==test$Year[i]])
}
test$per<-test$per*100
p<-ggplot(test, mapping=aes(x=Year , y= issue,fill=per)) + geom_tile() +  scale_fill_gradient(name = "Proportion (%)", low = "#FFFFFF", high = "#012345") + xlab(label = "") + ylab(label = "") +theme_bw() +theme(axis.text=element_text(size=12), axis.title=element_text(size=12,face="bold")) 
p

# Figure 5 [printed 6x8]
type_io<-aggregate(Count~Policy.type + IO,FUN=sum,data=data[data$Policy.type=="Administrative",])
temp<-aggregate(Count~Policy.type + IO,FUN=sum,data=data[data$Policy.type=="Constitutional",])
temp2<-aggregate(Count~Policy.type + IO,FUN=sum,data=data[data$Policy.type=="Declarative",])
temp3<-aggregate(Count~Policy.type + IO,FUN=sum,data=data[data$Policy.type=="Distributive",])
temp4<-aggregate(Count~Policy.type + IO,FUN=sum,data=data[data$Policy.type=="Regulatory",])
type_io <-merge(type_io,temp,by="IO",all.x=T,all.y=T) 
type_io <-merge(type_io,temp2,by="IO",all.x=T,all.y=T) 
type_io<-type_io[,c(1,3,5,7)]
colnames(type_io)<-c("IO","Administrative","Constitutional","Declarative")
type_io <-merge(type_io,temp3,by="IO",all.x=T,all.y=T) 
type_io <-merge(type_io,temp4,by="IO",all.x=T,all.y=T) 
type_io<-type_io[,c(1:4,6,8)]
colnames(type_io)<-c("IO","Administrative","Constitutional","Declarative","Distributive","Regulatory")
type_io[is.na(type_io)]<-0
#type_io <-type_io[order(-rowSums(type_io[,2:6])),]
type_io<-type_io[,c(1,6,5,4,3,2)]
test<-prop.table(as.matrix(type_io[,2:6]),1)
test<-as.data.frame(test)
test<-test*100
rownames(test)<-type_io$IO
test<-test[order(test$Regulatory,decreasing = T),]
par(mfrow=c(1, 1), mar=c(5, 5, 4, 6))
barplot(t(test),xlim=c(0,nrow(test)+3),ylab="Proportion (%)", main="Policy type",legend.text=T,args.legend=list(x=22.5,y=max(rowSums(test)+4.5),cex=.85, bty = "n"),las=2,cex.names=.9)


# Figure 6 
par(mfrow=c(1, 1), mar=c(5.1, 4.1, 4.1, 2.1))

temp<-aggregate(Count~Year,data=data[data$Policy.type=="Administrative",],FUN=sum)
colnames(temp)[2]<-"Administrative"
temp<-cbind(temp,aggregate(Count~Year,data=data[data$Policy.type=="Constitutional",],FUN=sum)[,2])
colnames(temp)[3]<-"Constitutional"
temp<-cbind(temp,aggregate(Count~Year,data=data[data$Policy.type=="Declarative",],FUN=sum)[1:36,2])
colnames(temp)[4]<-"Declarative"
temp<-cbind(temp,aggregate(Count~Year,data=data[data$Policy.type=="Distributive",],FUN=sum)[,2])
colnames(temp)[5]<-"Distributive"
temp<-cbind(temp,aggregate(Count~Year,data=data[data$Policy.type=="Regulatory",],FUN=sum)[,2])
colnames(temp)[6]<-"Regulatory"

temp$Year<-as.numeric(as.character(temp$Year))
test<-prop.table(as.matrix(temp[,2:6]),margin=1) # 
rownames(test)<-1980:2015
test<-test*100

test<-as.data.frame(test)
plot(rownames(test),test$Administrative,type="l",ylim=c(0,75),ylab="Proportion (%)",xlab="Year",cex.lab=0.9,cex.axis=0.9,main="Policy type",lwd=1.5)
lines(rownames(test),test$Constitutional,lty=2,lwd=1.5)
lines(rownames(test),test$Declarative,lty=3,lwd=1.5)
lines(rownames(test),test$Distributive,lty=4,lwd=1.5)
lines(rownames(test),test$Regulatory,lty=5,lwd=1.5)
legend("topright",colnames(test),lty=c(1:5),cex=.6,lwd=1.5)


# Figure 7
data2<-data[data$Policy.instrument=="Binding"|data$Policy.instrument=="Non-binding"|data$Policy.instrument=="Unclear",] #Taking out some rows with miscoded instrument
instrument_io<-aggregate(Count~Policy.instrument + IO,FUN=sum,data=data2[data2$Policy.instrument=="Binding",])
temp<-aggregate(Count~Policy.instrument + IO,FUN=sum,data=data2[data2$Policy.instrument=="Non-binding",])
temp2<-aggregate(Count~Policy.instrument + IO,FUN=sum,data=data2[data2$Policy.instrument=="Unclear",])
colnames(temp)[3]<-"Non-binding"
instrument_io<-merge(instrument_io,temp,by="IO",all.x=T,all.y=T) 
instrument_io<-merge(instrument_io,temp2,by="IO",all.x=T,all.y=T) 
colnames(instrument_io)[3]<-"Binding"
colnames(instrument_io)[5]<-"Non-binding"
colnames(instrument_io)[7]<-"Unclear"
instrument_io<-instrument_io[,c(1,3,5,7)]
instrument_io[is.na(instrument_io)]<-0
instrument_io$Unclear<-NULL
test<-prop.table(as.matrix(instrument_io[,2:3]),1)
test<-test*100
rownames(test)<-instrument_io$IO
test<-test[order(test[,1],decreasing = T),]
barplot(t(test),xlim=c(0,nrow(test)+3),ylab="Proportion (%)", main="Policy instrument",legend=c("Binding","Non-binding"),args.legend=list(x=22,y=max(rowSums(test)+4.5),cex=.85, bty = "n"),las=2,cex.names=.9,col=c("grey30","grey"))


# Figure 8

temp<-aggregate(Count~Policy.instrument+Year,data=data[data$Policy.instrument=="Binding",],FUN=sum)
colnames(temp)[3]<-"Binding"
temp<-cbind(temp,aggregate(Count~Policy.instrument+Year,data=data[data$Policy.instrument=="Non-binding",],FUN=sum)[,3])
colnames(temp)[4]<-"Non-binding"
test<-prop.table(as.matrix(temp[,3:4]),margin=1) # 
rownames(test)<-1980:2015
test<-test*100
barplot(t(test),legend=T,args.legend=list(x=28,y=-18,ncol=2,bty="n"),ylab="Share (%)", main="Policy instrument")
test<-as.data.frame(test)
plot(rownames(test),test$Binding,type="l",ylim=c(0,100),ylab="Proportion (%)",xlab="Year",cex.lab=0.8,cex.axis=0.8,main="Policy instrument",lwd=1.5)
lines(rownames(test),test$`Non-binding`,lty=2,lwd=1.5)
legend("topright",colnames(test),lty=c(1:2),cex=.8,lwd=1.5)


# Figure 9 

target_io<-aggregate(Count~ Policy.target.1 + IO,FUN=sum,data=data[data$Policy.target.1=="Member states",])
temp<-aggregate(Count~ Policy.target.1 + IO,FUN=sum,data=data[data$Policy.target.1=="Member state(s), selected",])
temp2<-aggregate(Count~ Policy.target.1 + IO,FUN=sum,data=data[data$Policy.target.1=="IO",])
temp3<-aggregate(Count~ Policy.target.1 + IO,FUN=sum,data=data[data$Policy.target.1=="Other state(s)",])
temp4<-aggregate(Count~ Policy.target.1 + IO,FUN=sum,data=data[data$Policy.target.1=="Other IO(s)",])
temp5<-aggregate(Count~ Policy.target.1 + IO,FUN=sum,data=data[data$Policy.target.1=="Private actor(s)",])
temp6<-aggregate(Count~ Policy.target.1 + IO,FUN=sum,data=data[data$Policy.target.1=="Other",])
target_io <-merge(target_io,temp,by="IO",all.x=T,all.y=T) 
target_io <-merge(target_io,temp2,by="IO",all.x=T,all.y=T) 
target_io <-merge(target_io,temp3,by="IO",all.x=T,all.y=T) 
target_io <-merge(target_io,temp4,by="IO",all.x=T,all.y=T) 
target_io <-merge(target_io,temp5,by="IO",all.x=T,all.y=T) 
target_io <-merge(target_io,temp6,by="IO",all.x=T,all.y=T) 
target_io<-target_io[,c(1,3,5,7,9,11,13,15)]
colnames(target_io)<-c("IO", "Member states","Member state(s), selected","IO","Other state(s)","Other IO(s)","Private actor(s)","Other")
target_io[is.na(target_io)]<-0
target_io$Other<-NULL
test<-prop.table(as.matrix(target_io[,2:7]),1)
test<-test*100
rownames(test)<-target_io $IO
test<-as.data.frame(test)
colnames(test)
test<-test[order(test$"Member states",decreasing = T),]
barplot(t(test),legend=T,args.legend=list(x=13,y=-20,ncol=3,bty="n"),ylab="Proportion (%)", main="Policy target",bty="n")
par(mar=c(5.1, 4.1, 4.1, 7.2))
barplot(t(test),xlim=c(0,nrow(test)+3),ylab="Proportion (%)", main="Policy target",legend.text=T,args.legend=list(x=24.5,y=max(rowSums(test)+4.5),cex=.7, bty = "n"),las=2,cex.names=.9)


# Figure 10 

temp<-aggregate(Count~Year,data=data[data$Policy.target.1=="Member states"|data$Policy.target.2=="Member states"|data$Policy.target.3=="Member states",],FUN=sum)
colnames(temp)[2]<-"Member states"
temp<-cbind(temp,aggregate(Count~Year,data=data[data$Policy.target.1=="IO"|data$Policy.target.2=="IO"|data$Policy.target.3=="IO",],FUN=sum)[,2])
colnames(temp)[3]<-"IO"
temp<-cbind(temp,aggregate(Count~Year,data=data[data$Policy.target.1=="Member state(s), selected"|data$Policy.target.2=="Member state(s), selected"|data$Policy.target.3=="Member state(s), selected",],FUN=sum)[,2])
colnames(temp)[4]<-"Member state(s), selected"
temp<-cbind(temp,aggregate(Count~Year,data=data[data$Policy.target.1=="Other state(s)"|data$Policy.target.2=="Other state(s)"|data$Policy.target.3=="Other state(s)",],FUN=sum)[,2])
colnames(temp)[5]<-"Other state(s)"
temp<-cbind(temp,aggregate(Count~Year,data=data[data$Policy.target.1=="Other IO(s)"|data$Policy.target.2=="Other IO(s)"|data$Policy.target.3=="Other IO(s)",],FUN=sum)[,2])
colnames(temp)[6]<-"Other IO(s)"
temp<-cbind(temp,aggregate(Count~Year,data=data[data$Policy.target.1=="Private actor(s)"|data$Policy.target.2=="Private actor(s)"|data$Policy.target.3=="Private actor(s)",],FUN=sum)[,2])
colnames(temp)[7]<-"Private actor(s)"
temp$Year<-as.numeric(as.character(temp$Year))
test<-prop.table(as.matrix(temp[,2:7]),margin=1) # 
rownames(test)<-1980:2015
test<-test*100
par(mar=c(5.1, 4.1, 4.1, 2.1))
test<-as.data.frame(test)
plot(rownames(test),test$`Member states`,type="l",ylim=c(0,100),ylab="Proportion (%)",xlab="Year",cex.lab=0.8,cex.axis=0.8,main="Policy target",lwd=1.5)
lines(rownames(test),test$`IO`,lty=2,lwd=1.5)
lines(rownames(test),test$`Member state(s), selected`,lty=3,lwd=1.5)
lines(rownames(test),test$`Other state(s)`,lty=4,lwd=1.5)
lines(rownames(test),test$`Other IO(s)`,lty=5,lwd=1.5)
lines(rownames(test),test$`Private actor(s)`,lty=6,lwd=1.5)
legend("topright",colnames(test),lty=c(1:6),ncol=1,cex=.8,lwd=1.5,bty="n")


# Figure 11 [note that shading and order of IOs are somewhat different in article]

issue1<-aggregate(Count~Policy.issue.1+Year+IO,FUN=sum,data=data)
issue2<-aggregate(Count~Policy.issue.2+Year+IO,FUN=sum,data=data)
issue3<-aggregate(Count~Policy.issue.3+Year+IO,FUN=sum,data=data)
colnames(issue1)[1]<-"issue"
colnames(issue2)[1]<-"issue"
colnames(issue3)[1]<-"issue"
test<-merge(issue1,issue2,by=c("issue","Year","IO"),all.x=T)
test<-merge(test,issue3,by=c("issue","Year","IO"),all.x=T)
test[is.na(test)]<-0
test$total<-rowSums(test[,4:6])
test<-test[test$issue!="",]
test$Count.x<-NULL
test$Count<-NULL
test$Count.y<-NULL

for (i in unique(test$IO)){
  temp<-test[test$IO==i,]
  temp2<-aggregate(total~issue,data=temp,FUN=sum)
  temp2<-temp2[order(temp2$total,decreasing = T),]
  test<-test[test$IO!=i | test$IO==i & test$issue %in% temp2$issue[1:5],]
}

frame<-data.frame(issue=rep(unique(test$issue),each=36*13),year=rep(1980:2015,13*length(unique(test$issue))), IO=rep(unique(test$IO),36*length(unique(test$issue))))
frame<-frame[order(frame$issue),]

colnames(test)[2]<-"year"
frame<-merge(frame,test,by=c("IO","issue","year"),all.x=T)
frame$total[is.na(frame$total)]<-0

for (i in 1:length(frame[,1])){
  frame$per[i]<-frame$total[i]/sum(frame$total[frame$IO==frame$IO[i]&frame$year==frame$year[i]])
}

frame$per<-frame$per*100
frame<-frame[!is.na(frame$per),] # 

for (i in unique(frame$IO)){
  for (j in unique(frame$issue)){
    for (k in 2:length(unique(frame$year[frame$IO==i]))-1){
      frame$diff[frame$IO==i & frame$issue == j & frame$year==unique(frame$year[frame$IO==i])[k+1]]<-((frame$total[frame$IO==i & frame$issue == j &frame$year==unique(frame$year[frame$IO==i])[k+1]]-frame$total[frame$IO==i & frame$issue == j &frame$year==unique(frame$year[frame$IO==i])[k]])/frame$total[frame$IO==i& frame$issue == j &frame$year==unique(frame$year[frame$IO==i])[k]])
      print (i)
      print (j)
      print (k)
    }
  }
}

for (i in unique(frame$IO)){
  for (j in unique(frame$issue)){
    for (k in 2:length(unique(frame$year[frame$IO==i]))-1){
      frame$log_diff[frame$IO==i & frame$issue == j & frame$year==unique(frame$year[frame$IO==i])[k+1]]<-log((frame$total[frame$IO==i & frame$issue == j &frame$year==unique(frame$year[frame$IO==i])[k+1]]-frame$total[frame$IO==i & frame$issue == j &frame$year==unique(frame$year[frame$IO==i])[k]]))/log(frame$total[frame$IO==i& frame$issue == j &frame$year==unique(frame$year[frame$IO==i])[k]])
      print (i)
      print (j)
      print (k)
    }
  }
}

frame<-frame[is.finite(frame$diff),]
frame$diff[frame$diff>5]<-5 

par(mfrow=c(3,5))
for (i in unique(frame$IO)){
  temp<-frame[frame$IO==i,]
  h<-hist(temp$diff, breaks=50, density=40, xlab="Annual percentage change", main=i, right=F,xlim=c(-1,5), xaxt='n') 
  xfit<-seq(min(temp$diff),max(temp$diff),length=40) 
  yfit<-dnorm(xfit,mean=mean(temp$diff),sd=sd(temp$diff)) 
  yfit <- yfit*diff(h$mids[1:2])*length(temp$diff) 
  lines(xfit, yfit, col="black", lwd=2)
  axis(side=1, at=seq(-1,5, 1),labels=seq(-100,500,100))
}


# Figure 12
par(mfrow=c(1,1))
plot(pet$fric,pet$kurt,xlab="Institutional friction", ylab="L-kurtosis",ylim=c(0,0.4),pch=16,xlim=c(4,22))
text(pet$fric, pet$kurt, labels=pet$IO, cex= 0.7, pos=3)
cor(pet$fric,pet$kurt)
cor.test(pet$fric,pet$kurt)
summary(lm(kurt~fric,data=pet))


# ONLINE APPENDIX


# Figure A3

par(mfrow=c(1,1))
issue_io<-aggregate(Count~ Policy.issue.1 + IO,FUN=sum,data=data[data$Policy.issue.1=="Agriculture fisheries commodities",])
temp<-aggregate(Count~ Policy.issue.1 + IO,FUN=sum,data=data[data$Policy.issue.1=="Culture and education",])
temp2<-aggregate(Count~ Policy.issue.1 + IO,FUN=sum,data=data[data$Policy.issue.1=="Economic development",])
temp3<-aggregate(Count~ Policy.issue.1 + IO,FUN=sum,data=data[data$Policy.issue.1=="Energy and transport",])
temp4<-aggregate(Count~ Policy.issue.1 + IO,FUN=sum,data=data[data$Policy.issue.1=="Environment",])
temp5<-aggregate(Count~ Policy.issue.1 + IO,FUN=sum,data=data[data$Policy.issue.1=="Finance and monetary politics",])
temp6<-aggregate(Count~ Policy.issue.1 + IO,FUN=sum,data=data[data$Policy.issue.1=="Governance",])
temp7<-aggregate(Count~ Policy.issue.1 + IO,FUN=sum,data=data[data$Policy.issue.1=="Health and Social Affairs",])
temp8<-aggregate(Count~ Policy.issue.1 + IO,FUN=sum,data=data[data$Policy.issue.1=="Human rights",])
temp9<-aggregate(Count~ Policy.issue.1 + IO,FUN=sum,data=data[data$Policy.issue.1=="IO governance",])
temp10<-aggregate(Count~ Policy.issue.1 + IO,FUN=sum,data=data[data$Policy.issue.1=="International affairs",])
temp11<-aggregate(Count~ Policy.issue.1 + IO,FUN=sum,data=data[data$Policy.issue.1=="Labor and employment",])
temp12<-aggregate(Count~ Policy.issue.1 + IO,FUN=sum,data=data[data$Policy.issue.1=="Law and crime",])
temp13<-aggregate(Count~ Policy.issue.1 + IO,FUN=sum,data=data[data$Policy.issue.1=="Science and technology",])
temp14<-aggregate(Count~ Policy.issue.1 + IO,FUN=sum,data=data[data$Policy.issue.1=="Security and defence",])
temp15<-aggregate(Count~ Policy.issue.1 + IO,FUN=sum,data=data[data$Policy.issue.1=="Trade and industry",])
issue_io <-join_all(list(issue_io, temp,temp2,temp3,temp4,temp5,temp6,temp7,temp8,temp9,temp10,temp11,temp12,temp13,temp14,temp15),by="IO") 
issue_io<-issue_io[,c(2,3,5,7,9,11,13,15,17,19,21,23,25,27,29,31,33)]
colnames(issue_io)<-c("IO","Agriculture fisheries commodities","Culture and education","Economic development","Energy and transport","Environment","Finance and monetary politics","Governance","Health and Social Affairs","Human rights","IO governance","International affairs","Labor and employment","Law and crime","Science and technology","Security and defence","Trade and industry")
issue_io[is.na(issue_io)]<-0
issue_io <-issue_io[order(issue_io$IO),]
test<-prop.table(as.matrix(issue_io[,2:17]),1)
barplot(t(as.matrix(test[1:13,1:16])),names.arg= issue_io[,1],beside=F, cex.names=.70, cex.axis=0.8,main="Policy orientation",bty="n" ,las=1,col=brewer.pal(16,"Set3"))
par(xpd=T)
legend("bottom",inset=c(0,-.35), legend = c("Agriculture fisheries commodities","Culture and education","Economic development","Energy and transport","Environment","Finance and monetary politics","Governance","Health and Social Affairs","Human rights","IO governance","International affairs","Labor and employment","Law and crime","Science and technology","Security and defence","Trade and industry"), fill = c(brewer.pal(16,"Set3")), ncol = 4,cex = 0.7, bty="n")
par(xpd=F)


# Figure A4

par(mfrow=c(1, 1), mar=c(5.1, 4.1, 4.1, 2.1))
issue1<-aggregate(Count~Policy.issue.1+Year,FUN=sum,data=data3)
issue2<-aggregate(Count~Policy.issue.2+Year,FUN=sum,data=data3)
issue3<-aggregate(Count~Policy.issue.3+Year,FUN=sum,data=data3)
colnames(issue1)[1]<-"issue"
colnames(issue2)[1]<-"issue"
colnames(issue3)[1]<-"issue"
test<-merge(issue1,issue2,by=c("issue","Year"),all.x=T)
test<-merge(test,issue3,by=c("issue","Year"),all.x=T)
test[is.na(test)]<-0
test$total<-rowSums(test[,3:5])
test<-test[test$issue!="",]
for (i in 1:length(test[,1])){
  test$per[i]<-test$total[i]/sum(test$total[test$Year==test$Year[i]])
}
test$per<-test$per*100
p<-ggplot(test, mapping=aes(x=Year , y= issue,fill=per)) + geom_tile() +  scale_fill_gradient(name = "Proportion (%)", low = "#FFFFFF", high = "#012345") + xlab(label = "") + ylab(label = "") +theme_bw() +theme(axis.text=element_text(size=12), axis.title=element_text(size=12,face="bold")) 
p# printed 6x14 


# Figure A5

par(mfrow=c(1, 1), mar=c(5.1, 4.1, 4.1, 2.1))
temp<-aggregate(Count~Year,data=data3[data3$Policy.type=="Administrative",],FUN=sum)
colnames(temp)[2]<-"Administrative"
temp<-cbind(temp,aggregate(Count~Year,data=data3[data3$Policy.type=="Constitutional",],FUN=sum)[,2])
colnames(temp)[3]<-"Constitutional"
temp<-cbind(temp,aggregate(Count~Year,data=data3[data3$Policy.type=="Declarative",],FUN=sum)[1:36,2])
colnames(temp)[4]<-"Declarative"
temp<-cbind(temp,aggregate(Count~Year,data=data3[data3$Policy.type=="Distributive",],FUN=sum)[,2])
colnames(temp)[5]<-"Distributive"
temp<-cbind(temp,aggregate(Count~Year,data=data3[data3$Policy.type=="Regulatory",],FUN=sum)[,2])
colnames(temp)[6]<-"Regulatory"
temp$Year<-as.numeric(as.character(temp$Year))
test<-prop.table(as.matrix(temp[,2:6]),margin=1) # 
rownames(test)<-1980:2015
test<-test*100
test<-as.data.frame(test)
plot(rownames(test),test$Administrative,type="l",ylim=c(0,75),ylab="Proportion (%)",xlab="Year",cex.lab=0.9,cex.axis=0.9,main="Policy type",lwd=1.5)
lines(rownames(test),test$Constitutional,lty=2,lwd=1.5)
lines(rownames(test),test$Declarative,lty=3,lwd=1.5)
lines(rownames(test),test$Distributive,lty=4,lwd=1.5)
lines(rownames(test),test$Regulatory,lty=5,lwd=1.5)
legend("topright",colnames(test),lty=c(1:5),cex=.6,lwd=1.5)


# Figure A6 [5x10]

temp<-aggregate(Count~Policy.instrument+Year,data=data3[data3$Policy.instrument=="Binding",],FUN=sum)
colnames(temp)[3]<-"Binding"
temp<-cbind(temp,aggregate(Count~Policy.instrument+Year,data=data3[data3$Policy.instrument=="Non-binding",],FUN=sum)[,3])
colnames(temp)[4]<-"Non-binding"
test<-prop.table(as.matrix(temp[,3:4]),margin=1) # 
rownames(test)<-1980:2015
test<-test*100
barplot(t(test),legend=T,args.legend=list(x=28,y=-18,ncol=2,bty="n"),ylab="Share (%)", main="Policy instrument")
test<-as.data.frame(test)
plot(rownames(test),test$Binding,type="l",ylim=c(0,100),ylab="Proportion (%)",xlab="Year",cex.lab=0.8,cex.axis=0.8,main="Policy instrument",lwd=1.5)
lines(rownames(test),test$`Non-binding`,lty=2,lwd=1.5)
legend("topright",colnames(test),lty=c(1:2),cex=.8,lwd=1.5)


# Figure A7

temp<-aggregate(Count~Year,data=data3[data3$Policy.target.1=="Member states"|data3$Policy.target.2=="Member states"|data3$Policy.target.3=="Member states",],FUN=sum)
colnames(temp)[2]<-"Member states"
temp<-cbind(temp,aggregate(Count~Year,data=data3[data3$Policy.target.1=="IO"|data3$Policy.target.2=="IO"|data3$Policy.target.3=="IO",],FUN=sum)[,2])
colnames(temp)[3]<-"IO"
temp<-cbind(temp,aggregate(Count~Year,data=data3[data3$Policy.target.1=="Member state(s), selected"|data3$Policy.target.2=="Member state(s), selected"|data3$Policy.target.3=="Member state(s), selected",],FUN=sum)[,2])
colnames(temp)[4]<-"Member state(s), selected"
temp<-cbind(temp,aggregate(Count~Year,data=data3[data3$Policy.target.1=="Other state(s)"|data3$Policy.target.2=="Other state(s)"|data3$Policy.target.3=="Other state(s)",],FUN=sum)[,2])
colnames(temp)[5]<-"Other state(s)"
temp<-cbind(temp,aggregate(Count~Year,data=data3[data3$Policy.target.1=="Other IO(s)"|data3$Policy.target.2=="Other IO(s)"|data3$Policy.target.3=="Other IO(s)",],FUN=sum)[,2])
colnames(temp)[6]<-"Other IO(s)"
temp<-cbind(temp,aggregate(Count~Year,data=data3[data3$Policy.target.1=="Private actor(s)"|data3$Policy.target.2=="Private actor(s)"|data3$Policy.target.3=="Private actor(s)",],FUN=sum)[,2])
colnames(temp)[7]<-"Private actor(s)"
#temp$total<-rowSums(temp[,2:6])

temp$Year<-as.numeric(as.character(temp$Year))
test<-prop.table(as.matrix(temp[,2:7]),margin=1) # 
rownames(test)<-1980:2015
test<-test*100
barplot(t(test),legend=T,args.legend=list(x=34,y=-22,ncol=3,cex=.8,bty="n"),ylab="Share (%)", main="Policy target")
par(mar=c(5.1, 4.1, 4.1, 2.1))
test<-as.data.frame(test)
plot(rownames(test),test$`Member states`,type="l",ylim=c(0,100),ylab="Proportion (%)",xlab="Year",cex.lab=0.8,cex.axis=0.8,main="Policy target",lwd=1.5)
lines(rownames(test),test$`IO`,lty=2,lwd=1.5)
lines(rownames(test),test$`Member state(s), selected`,lty=3,lwd=1.5)
lines(rownames(test),test$`Other state(s)`,lty=4,lwd=1.5)
lines(rownames(test),test$`Other IO(s)`,lty=5,lwd=1.5)
lines(rownames(test),test$`Private actor(s)`,lty=6,lwd=1.5)
legend("topright",colnames(test),lty=c(1:6),ncol=1,cex=.8,lwd=1.5,bty="n")
