# Supplementary material for: Introducing the Intergovernmental Policy Output Dataset (IPOD)
Source: Rev Int Organ. 2023 Jun 6:1–30. Online ahead of print. doi: 10.1007/s11558-023-09492-6 (PMC10242228; doi:10.1007/s11558-023-09492-6)
Supplement: Supplementary file 2 — Supplementary file2 (ZIP 1.46 MB) [file 11558_2023_9492_MOESM2_ESM.zip › ipod_rio.csv]

	IO	IO.id	Year	Act.id	Act.instrument	IO.act.number	Act.title	Paragraphs	Policy.output	Policy.issue.1	Policy.sub.issue.1	Policy.issue.2	Policy.sub.issue.2	Policy.issue.3	Policy.sub.issue.3	Policy.type	Policy.sub.type	Policy.instrument	Policy.target.1	Policy.target.2	Policy.target.3	Policy.target.comments	Subject	Count
1	ASEAN	750	1987	75019871001	Joint communique	Com. 1/12/1987	Joint Communique The Third ASEAN Heads of Government Meeting Manila, 14-15 December 1987	8--12	Yes	Security and defence	1502. Disarmament, arms control and nuclear proliferation	Security and defence	1512. Inter-state violence and conflict			Declarative	31. Joint position	Non-binding	Member states				NA	1
2	ASEAN	750	1987	75019871002	Joint communique	Com. 1/12/1987	Joint Communique The Third ASEAN Heads of Government Meeting Manila, 14-15 December 1987	13	Yes	Security and defence	1512. Inter-state violence and conflict					Declarative	31. Joint position	Non-binding	Member states				NA	1
3	ASEAN	750	1987	75019871003	Joint communique	Com. 1/12/1987	Joint Communique The Third ASEAN Heads of Government Meeting Manila, 14-15 December 1987	14	No	Human rights	409. Refugees					Declarative	31. Joint position	Non-binding	Member states				NA	1
4	ASEAN	750	1987	75019871003	Joint communique	Com. 1/12/1987	Joint Communique The Third ASEAN Heads of Government Meeting Manila, 14-15 December 1987	17--18	No	Trade and industry	1313. Trade negotiations and agreements	Agriculture fisheries commodities	1099. Other			Declarative	31. Joint position	Non-binding	Member states				NA	1
5	ASEAN	750	1987	75019871004	Joint communique	Com. 1/12/1987	Joint Communique The Third ASEAN Heads of Government Meeting Manila, 14-15 December 1987	19-20	Yes	Finance and monetary politics	1407. Public finance and fiscal policy	Finance and monetary politics	1406. Productivity and growth			Declarative	31. Joint position	Non-binding	Member states				NA	1
6	ASEAN	750	1987	75019871005	Joint communique	Com. 1/12/1987	Joint Communique The Third ASEAN Heads of Government Meeting Manila, 14-15 December 1987	23--25	Yes	Trade and industry	1313. Trade negotiations and agreements					Regulatory	12. Collaboration	Non-binding	Member states				NA	1
7	ASEAN	750	1987	75019871006	Joint communique	Com. 1/12/1987	Joint Communique The Third ASEAN Heads of Government Meeting Manila, 14-15 December 1987	26	Yes	Trade and industry	1312. Tariff and import restrictions					Regulatory	12. Collaboration	Binding	Member states				NA	1
8	ASEAN	750	1987	75019871007	Joint communique	Com. 1/12/1987	Joint Communique The Third ASEAN Heads of Government Meeting Manila, 14-15 December 1987	27	Yes	Trade and industry	1312. Tariff and import restrictions					Regulatory	12. Collaboration	Non-binding	Member states				NA	1
9	ASEAN	750	1987	75019871008	Joint communique	Com. 1/12/1987	Joint Communique The Third ASEAN Heads of Government Meeting Manila, 14-15 December 1987	30	Yes	Finance and monetary politics	1406. Productivity and growth	Economic development	206. Industrial development			Regulatory	12. Collaboration	Binding	Member states				NA	1
10	ASEAN	750	1987	75019871009	Joint communique	Com. 1/12/1987	Joint Communique The Third ASEAN Heads of Government Meeting Manila, 14-15 December 1987	31	Yes	Finance and monetary politics	1406. Productivity and growth					Regulatory	12. Collaboration	Binding	Member states				NA	1
11	ASEAN	750	1987	75019871010	Joint communique	Com. 1/12/1987	Joint Communique The Third ASEAN Heads of Government Meeting Manila, 14-15 December 1987	32-35	Yes	Economic development	206. Industrial development	Finance and monetary politics	1406. Productivity and growth			Regulatory	12. Collaboration	Non-binding	Member states				NA	1
12	ASEAN	750	1987	75019871011	Joint communique	Com. 1/12/1987	Joint Communique The Third ASEAN Heads of Government Meeting Manila, 14-15 December 1987	36	Yes	Agriculture fisheries commodities	1099. Other	Trade and industry	1399. Other			Declarative	31. Joint position	Non-binding	Member states				NA	1
13	ASEAN	750	1987	75019871012	Joint communique	Com. 1/12/1987	Joint Communique The Third ASEAN Heads of Government Meeting Manila, 14-15 December 1987	38	Yes	Trade and industry	1314. Tourism					Declarative	31. Joint position	Non-binding	Member states				NA	1
14	ASEAN	750	1987	75019871013	Joint communique	Com. 1/12/1987	Joint Communique The Third ASEAN Heads of Government Meeting Manila, 14-15 December 1987	39-43	Yes	Energy and transport	1104. Maritime issues	Energy and transport	1107. Road traffic, road safety, highway construction			Regulatory	11. Coordination	Non-binding	Member states				NA	1
15	ASEAN	750	1987	75019871014	Joint communique	Com. 1/12/1987	Joint Communique The Third ASEAN Heads of Government Meeting Manila, 14-15 December 1987	44	Yes	Agriculture fisheries commodities	1001. Agricultural development					Declarative	31. Joint position	Non-binding	Member states				NA	1
16	ASEAN	750	1987	75019871015	Joint communique	Com. 1/12/1987	Joint Communique The Third ASEAN Heads of Government Meeting Manila, 14-15 December 1987	45-48	No	Health and Social Affairs	399. Other	Culture and education	505. Cultural heritage			Declarative	31. Joint position	Non-binding	Member states				NA	1
17	ASEAN	750	1987	75019871016	Joint communique	Com. 1/12/1987	Joint Communique The Third ASEAN Heads of Government Meeting Manila, 14-15 December 1987	49	No	Science and technology	1201. Biotechnology					Declarative	31. Joint position	Non-binding	Member states				NA	1
18	ASEAN	750	1987	75019871017	Joint communique	Com. 1/12/1987	Joint Communique The Third ASEAN Heads of Government Meeting Manila, 14-15 December 1987	50	No	Law and crime	704. Drug production, trafficking					Declarative	34. Praise or celebration	Non-binding	Member states				NA	1
19	ASEAN	750	1987	75019871018	Joint communique	Com. 1/12/1987	Joint Communique The Third ASEAN Heads of Government Meeting Manila, 14-15 December 1987	51-52	No	Human rights	406. Women's rights	Human rights	401. Children's rights			Declarative	32. Aspirational or symbolic	Non-binding	Member states				NA	1
20	ASEAN	750	1987	75019871019	Joint communique	Com. 1/12/1987	Joint Communique The Third ASEAN Heads of Government Meeting Manila, 14-15 December 1987	55	No	Governance	803. Public governance and management					Declarative	31. Joint position	Non-binding	Member states				NA	1
21	ASEAN	750	1987	75019871020	Joint communique	Com. 1/12/1987	Joint Communique The Third ASEAN Heads of Government Meeting Manila, 14-15 December 1987	56-59	No	IO governance	108. IO-IO cooperation	International affairs	1699. Other			Declarative	31. Joint position	Non-binding	Member states				NA	1
22	ASEAN	750	1987	75019871021	Joint communique	Com. 1/12/1987	Joint Communique The Third ASEAN Heads of Government Meeting Manila, 14-15 December 1987	60	Yes	IO governance	105. Meeting governance					Administrative	52. Other	Non-binding	Member states				NA	1
23	ASEAN	750	1987	75019871022	Joint communique	Com. 1/12/1988	Joint Communique The Third ASEAN Heads of Government Meeting Manila, 14-15 December 1987	4	Yes	IO governance	110. Organizational development (membership, institutional architecture, rules of procedure, etc.)					Constitutional	41. Membership	Binding	Member states				NA	1
24	ASEAN	750	1992	75019921001	Joint Communique	Com.28/1/1992	Singapore Declaration Of 1992 Singapore, 28 January 1992	2.	Yes	Trade and industry	1313. Trade negotiations and agreements	Trade and industry	1301. Competition	Economic development	206. Industrial development	Declarative	31. Joint position	Non-binding	Member states				NA	1
25	ASEAN	750	1992	75019921002	Joint Communique	Com.28/1/1992	Singapore Declaration Of 1992 Singapore, 28 January 1992	3.	Yes	Security and defence	1502. Disarmament, arms control and nuclear proliferation	Security and defence	1509. Peacebuilding and peacekeeping	IO governance	108. IO-IO cooperation	Declarative	31. Joint position	Non-binding	Member states				NA	1
26	ASEAN	750	1992	75019921003	Joint Communique	Com.28/1/1992	Singapore Declaration Of 1992 Singapore, 28 January 1992	4.	Yes	IO governance	108. IO-IO cooperation	Security and defence	1509. Peacebuilding and peacekeeping			Declarative	31. Joint position	Non-binding	Member states				NA	1
27	ASEAN	750	1992	75019921004	Joint Communique	Com.28/1/1992	Singapore Declaration Of 1992 Singapore, 28 January 1992	5.	Yes	Trade and industry	1309. Non-tariff measures	Trade and industry	1312. Tariff and import restrictions			Regulatory	12. Collaboration	Binding	Member states				NA	1
28	ASEAN	750	1992	75019921005	Joint Communique	Com.28/1/1992	Singapore Declaration Of 1992 Singapore, 28 January 1992	5.	Yes	Trade and industry	1314. Tourism	Culture and education	504. Research and knowledge management	Trade and industry	1313. Trade negotiations and agreements	Declarative	31. Joint position	Non-binding	Member states				NA	1
29	ASEAN	750	1992	75019921006	Joint Communique	Com.28/1/1992	Singapore Declaration Of 1992 Singapore, 28 January 1992	5.	Yes	Trade and industry	1313. Trade negotiations and agreements					Declarative	31. Joint position	Non-binding	Other state(s)			major trading countries.	NA	1
30	ASEAN	750	1992	75019921007	Joint Communique	Com.28/1/1992	Singapore Declaration Of 1992 Singapore, 28 January 1992	6.	Yes	IO governance	108. IO-IO cooperation					Declarative	31. Joint position	Non-binding	Member states				NA	1
31	ASEAN	750	1992	75019921008	Joint Communique	Com.28/1/1992	Singapore Declaration Of 1992 Singapore, 28 January 1992	7.	Yes	Culture and education	502. Higher education	Culture and education	504. Research and knowledge management			Declarative	31. Joint position	Non-binding	Member states				NA	1
32	ASEAN	750	1992	75019921009	Joint Communique	Com.28/1/1992	Singapore Declaration Of 1992 Singapore, 28 January 1992	7.	Yes	Environment	906. Environmental risk management	Environment	912. Sustainable development			Declarative	31. Joint position	Non-binding	Member states				NA	1
33	ASEAN	750	1992	75019921010	Joint Communique	Com.28/1/1992	Singapore Declaration Of 1992 Singapore, 28 January 1992	7.	Yes	Health and Social Affairs	305. Drug industry and clinical labs	Health and Social Affairs	303. Disease prevention, treatment, immunization			Declarative	31. Joint position	Non-binding	Member states				NA	1
34	ASEAN	750	1992	75019921011	Joint Communique	Com.28/1/1992	Singapore Declaration Of 1992 Singapore, 28 January 1992	8.	Yes	IO governance	105. Meeting governance	IO governance	106. Operational	IO governance	110. Organizational development (membership, institutional architecture, rules of procedure, etc.)	Constitutional	42. Institutional architecture	Binding	IO				NA	1
35	ASEAN	750	1995	75019951001	Declaration	Dec. 14-15/12/1995	Bangkok Summit Declaration of 1995 Bangkok,14-15 December 1995	7.	Yes	Security and defence	1512. Inter-state violence and conflict	Security and defence	1502. Disarmament, arms control and nuclear proliferation			Declarative	31. Joint position	Non-binding	Member states	Other state(s)		Members and nuclear states.	NA	1
36	ASEAN	750	1995	75019951002	Declaration	Dec. 14-15/12/1995	Bangkok Summit Declaration of 1995 Bangkok,14-15 December 1995	7.	Yes	IO governance	108. IO-IO cooperation					Declarative	31. Joint position	Non-binding	IO				NA	1
37	ASEAN	750	1995	75019951003	Declaration	Dec. 14-15/12/1995	Bangkok Summit Declaration of 1995 Bangkok,14-15 December 1995	8.	Yes	Trade and industry	1312. Tariff and import restrictions					Regulatory	12. Collaboration	Binding	Member states				NA	1
38	ASEAN	750	1995	75019951004	Declaration	Dec. 14-15/12/1995	Bangkok Summit Declaration of 1995 Bangkok,14-15 December 1995	8.	Yes	Trade and industry	1313. Trade negotiations and agreements	Finance and monetary politics	1402. Consumer finance			Regulatory	12. Collaboration	Binding	Member states				NA	1
39	ASEAN	750	1995	75019951005	Declaration	Dec. 14-15/12/1995	Bangkok Summit Declaration of 1995 Bangkok,14-15 December 1995	8.	Yes	Trade and industry	1306. Industry and entrepreneurship	Economic development	206. Industrial development			Regulatory	12. Collaboration	Binding	Member states				NA	1
40	ASEAN	750	1995	75019951006	Declaration	Dec. 14-15/12/1995	Bangkok Summit Declaration of 1995 Bangkok,14-15 December 1995	8.	Yes	IO governance	110. Organizational development (membership, institutional architecture, rules of procedure, etc.)					Constitutional	43. Rules of procedure	Binding	IO				NA	1
41	ASEAN	750	1995	75019951007	Declaration	Dec. 14-15/12/1995	Bangkok Summit Declaration of 1995 Bangkok,14-15 December 1995	9.	Yes	Culture and education	504. Research and knowledge management	Culture and education	505. Cultural heritage	Environment	912. Sustainable development	Declarative	31. Joint position	Non-binding	Member states				NA	1
42	ASEAN	750	1995	75019951008	Declaration	Dec. 14-15/12/1995	Bangkok Summit Declaration of 1995 Bangkok,14-15 December 1995	9.	Yes	Human rights	406. Women's rights	Human rights	401. Children's rights	Health and Social Affairs	302. Public health	Declarative	31. Joint position	Non-binding	IO				NA	1
43	ASEAN	750	1995	75019951010	Declaration	Dec. 14-15/12/1995	Bangkok Summit Declaration of 1995 Bangkok,14-15 December 1995	9-11.	Yes	IO governance	109. TNA access and cooperation	IO governance	108. IO-IO cooperation			Declarative	31. Joint position	Non-binding	IO				NA	1
44	ASEAN	750	1995	75019951011	Agreement	Ag. 15/12/1995	Treaty on the Southeast Asia Nuclear Weapon-Free Zone		Yes	Security and defence	1502. Disarmament, arms control and nuclear proliferation	IO governance	110. Organizational development (membership, institutional architecture, rules of procedure, etc.)			Constitutional	42. Institutional architecture	Binding	IO				NA	1
45	ASEAN	750	1995	75019951012	Agreement	ag. 15/12/1995	ASEAN Framework Agreement on Intellectual Property Cooperation Bangkok, Thailand, 15 December 1995		Yes	Law and crime	708. Rule of law	Finance and monetary politics	1407. Public finance and fiscal policy	Culture and education	504. Research and knowledge management	Regulatory	12. Collaboration	Binding	Member states				NA	1
46	ASEAN	750	1998	75019981001	Statement	Stat. 16/12/1998	STATEMENT ON BOLD MEASURES 6th ASEAN Summit, Hanoi, 16 December 1998		Yes	Trade and industry	1312. Tariff and import restrictions	Finance and monetary politics	1406. Productivity and growth	Trade and industry	1313. Trade negotiations and agreements	Regulatory	12. Collaboration	Binding	Member states				NA	1
47	ASEAN	750	1998	75019981002	Plan of Action	POA. 16/12/1998	Hanoi Plan of Action		Yes	Culture and education	504. Research and knowledge management	Finance and monetary politics	1406. Productivity and growth	Economic development	203. Good governance promotion	Regulatory	12. Collaboration	Non-binding	Member states				NA	1
48	ASEAN	750	1998	75019981003	Memorandum	Mem. 16/12/1998	Short Term Measures to Enhance ASEAN Investment Climate		Yes	Finance and monetary politics	1406. Productivity and growth	Finance and monetary politics	1404. Financial markets			Regulatory	12. Collaboration	Non-binding	Member states				NA	1
49	ASEAN	750	1998	75019981004	Agreement	Ag. 16/12/1998	ASEAN FRAMEWORK AGREEMENT ON THE FACILITATION OF GOODS IN TRANSIT		Yes	Trade and industry	1309. Non-tariff measures	Energy and transport	1199. Other	Trade and industry		Regulatory	12. Collaboration	Binding	Member states				NA	1
50	ASEAN	750	1998	75019981005	Agreement	Ag. 16/12/1998	ASEAN FRAMEWORK AGREEMENT ON MUTUAL RECOGNITION ARRANGEMENTS		Yes	Governance	804. Regulatory reform	Trade and industry	1310. Small- and medium enterprises	Trade and industry	1309. Non-tariff measures	Regulatory	12. Collaboration	Binding	Member states				NA	1
51	ASEAN	750	1998	75019981006	Protocol	Pro. 16/12/1998	Protocol to Implement the Third Package of Commitments Under the ASEAN Framework Agreement on Services		Yes	Trade and industry	1313. Trade negotiations and agreements					Regulatory	12. Collaboration	Binding	Member states				NA	1
52	ASEAN	750	1998	75019981007	Declaration	Dec. 16/12/1998	Ha Noi Declaration of 1998 16 December 1998		Yes	Economic development	203. Good governance promotion	Law and crime	708. Rule of law	Health and Social Affairs	302. Public health	Declarative	31. Joint position	Non-binding	Member states				NA	1
53	ASEAN	750	2001	75020011001	Declaration	Dec. 5/11/2001	7th ASEAN Summit Declaration on HIV/AIDS Brunei Darussalam, 5 November 2001		Yes	Health and Social Affairs	303. Disease prevention, treatment, immunization	Culture and education	504. Research and knowledge management			Declarative	31. Joint position	Non-binding	Member states				NA	1
54	ASEAN	750	2001	75020011002	Declaration	Dec. 5/11/2001	2001 ASEAN Declaration on Joint Action to Counter Terrorism		Yes	Security and defence	1511. Terrorism					Declarative	31. Joint position	Non-binding	Member states	IO			NA	1
55	ASEAN	750	2001	75020011003	Charimans statement	Stat. 5/11/2001	Press Statement by the Chairman of the 7th ASEAN Summit and the 5th ASEAN + 3 Summit November 5, 2001, Bandar Seri Begawan	9.	Yes	IO governance	106. Operational					Administrative	52. Other	Non-binding	Member states				NA	1
56	ASEAN	750	2001	75020011004	Charimans statement	Stat. 5/11/2001	Press Statement by the Chairman of the 7th ASEAN Summit and the 5th ASEAN + 3 Summit November 5, 2001, Bandar Seri Begawan	10-20.	Yes	Governance	804. Regulatory reform	Trade and industry	1309. Non-tariff measures	Finance and monetary politics	1406. Productivity and growth	Regulatory	12. Collaboration	Non-binding	Member states				NA	1
57	ASEAN	750	2001	75020011005	Charimans statement	Stat. 5/11/2001	Press Statement by the Chairman of the 7th ASEAN Summit and the 5th ASEAN + 3 Summit November 5, 2001, Bandar Seri Begawan	22-24.	Yes	Health and Social Affairs	303. Disease prevention, treatment, immunization					Declarative	31. Joint position	Non-binding	Member states				NA	1
58	ASEAN	750	2002	75020021001	Declaration	Dec. 3/12/2002	Declaration on Terrorism by the 8th ASEAN Summit Phnom Penh, 3 November 2002		Yes	Security and defence	1511. Terrorism					Declarative	31. Joint position	Non-binding	Member states	Other state(s)	Other IO(s)	Members and the international community.	NA	1
59	ASEAN	750	2002	75020021002	Agreement	Ag. 4/12/2002	ASEAN TOURISM AGREEMENT		Yes	Trade and industry	1314. Tourism					Regulatory	12. Collaboration	Binding	Member states				NA	1
60	ASEAN	750	2002	75020021003	chairmans statement	Stat. 4/12/2002	PRESS STATEMENT BY THE CHAIRMAN OF THE 8TH ASEAN SUMMIT, THE 6TH ASEAN + 3 SUMMIT AND THE ASEAN-CHINA SUMMIT Phnom Penh, Cambodia 4 November, 2002	6.	Yes	Security and defence	1502. Disarmament, arms control and nuclear proliferation					Declarative	31. Joint position	Non-binding	Member states				NA	1
61	ASEAN	750	2002	75020021004	chairmans statement	Stat. 4/12/2002	PRESS STATEMENT BY THE CHAIRMAN OF THE 8TH ASEAN SUMMIT, THE 6TH ASEAN + 3 SUMMIT AND THE ASEAN-CHINA SUMMIT Phnom Penh, Cambodia 4 November, 2002	7.	Yes	Law and crime	703. Crime prevention					Administrative	52. Other	Non-binding	Member states				NA	1
62	ASEAN	750	2002	75020021005	chairmans statement	Stat. 4/12/2002	PRESS STATEMENT BY THE CHAIRMAN OF THE 8TH ASEAN SUMMIT, THE 6TH ASEAN + 3 SUMMIT AND THE ASEAN-CHINA SUMMIT Phnom Penh, Cambodia 4 November, 2002	8.	Yes	Health and Social Affairs	303. Disease prevention, treatment, immunization					Declarative	31. Joint position	Non-binding	Member states				NA	1
63	ASEAN	750	2002	75020021006	chairmans statement	Stat. 4/12/2002	PRESS STATEMENT BY THE CHAIRMAN OF THE 8TH ASEAN SUMMIT, THE 6TH ASEAN + 3 SUMMIT AND THE ASEAN-CHINA SUMMIT Phnom Penh, Cambodia 4 November, 2002	9-15.	Yes	Economic development	206. Industrial development	Trade and industry	1312. Tariff and import restrictions	Culture and education	504. Research and knowledge management	Regulatory	12. Collaboration	Non-binding	Member states				NA	1
64	ASEAN	750	2003	75020031001	Declaration	Dec. 7/10/2003	DECLARATION OF ASEAN CONCORD II (BALI CONCORD II)		Yes	Security and defence	1502. Disarmament, arms control and nuclear proliferation	Economic development	206. Industrial development	Culture and education	504. Research and knowledge management	Regulatory	12. Collaboration	Binding	Member states				NA	1
65	ASEAN	750	2003	75020031002	Instrument of extension	IOE. 8/10/2003	INSTRUMENT OF EXTENSION OF THE TREATY OF AMITY AND COOPERATION IN SOUTHEAST ASIA		Yes	IO governance	199. Other					Constitutional	41. Membership	Binding	Member states				NA	1
66	ASEAN	750	2003	75020031003	Instrument of accession	IOA. 8/10/2003	INSTRUMENT OF		Yes	IO governance	199. Other					Regulatory	12. Collaboration	Binding	Member states				NA	1
67	ASEAN	750	2003	75020031004	Declaration	Dec 2. 8/10/2003	ASEAN-INDIA JOINT DECLARATION		Yes	Security and defence	1511. Terrorism					Regulatory	12. Collaboration	Binding	Other state(s)			India	NA	1
68	ASEAN	750	2003	75020031005	Instrument of extension	IOE.2. 8/10/2003	INSTRUMENT OF EXTENSION		Yes	IO governance	199. Other					Regulatory	12. Collaboration	Binding	Member states	Other state(s)		China	NA	1
69	ASEAN	750	2003	75020031006	Instrument of accession	IOA.2. 8/10/2003	INSTRUMENT OF ACCESSION		Yes	IO governance	199. Other					Regulatory	12. Collaboration	Binding	Member states	Other state(s)		China	NA	1
70	ASEAN	750	2003	75020031007	Declaration	Dec.3. 8/10/2003	RECOMMENDATIONS OF THE HIGH-LEVEL TASK FORCE ON THE ASEAN		Yes	IO governance	106. Operational					Declarative	31. Joint position	Binding	IO	Member states			NA	1
71	ASEAN	750	2003	75020031008	Chairpersons statement	Ch. 1. 8/10/2003	PRESS STATEMENT BY THE CHAIRPERSON	11-16.	Yes	Security and defence	1501. Defense alliances and security assistance					Declarative	31. Joint position	Non-binding	Member states				NA	1
72	ASEAN	750	2003	75020031009	Chairpersons statement	Ch. 2. 8/10/2003	PRESS STATEMENT BY THE CHAIRPERSON	17-21.	Yes	Trade and industry	1301. Competition					Declarative	31. Joint position	Non-binding	Member states				NA	1
73	ASEAN	750	2003	75020031010	Chairpersons statement	Ch. 3. 8/10/2003	PRESS STATEMENT BY THE CHAIRPERSON	22.	No	Culture and education	505. Cultural heritage					Declarative	32. Aspirational or symbolic	Non-binding	Member states				NA	1
74	ASEAN	750	2003	75020031011	Chairpersons statement	Ch. 4. 8/10/2003	PRESS STATEMENT BY THE CHAIRPERSON	23-24.	Yes	Security and defence	1511. Terrorism					Declarative	31. Joint position	Non-binding	Member states				NA	1
75	ASEAN	750	2003	75020031012	Chairpersons statement	Ch. 5. 8/10/2003	PRESS STATEMENT BY THE CHAIRPERSON	25.	No	Governance	808. Support for good governance and democratic processes					Declarative	31. Joint position	Non-binding	Member states				NA	1
76	ASEAN	750	2003	75020031013	Chairpersons statement	Ch. 6. 8/10/2003	PRESS STATEMENT BY THE CHAIRPERSON	26-27.	No	Security and defence	1509. Peacebuilding and peacekeeping					Declarative	31. Joint position	Non-binding	Member states				NA	1
77	ASEAN	750	2003	75020031014	Joint statement	JS. 8/10/2003	JOINT STATEMENT		Yes	Economic development	203. Good governance promotion	Economic development	207. Population and development	Economic development	206. Industrial development	Declarative	31. Joint position	Non-binding	Member states				NA	1
78	ASEAN	750	2004	75020041001	Declaration	Dec 1. 29/11/2004	The ASEAN Socio-Cultural Community		Yes	Health and Social Affairs	309. Welfare	Environment	912. Sustainable development	Culture and education	505. Cultural heritage	Declarative	31. Joint position	Non-binding	Member states				NA	1
79	ASEAN	750	2004	75020041002	Declaration	Dec 2. 29/11/2004	ASEAN Security Community Plan of Action		Yes	Security and defence	1501. Defense alliances and security assistance	Security and defence	1509. Peacebuilding and peacekeeping			Declarative	31. Joint position	Non-binding	Member states				NA	1
80	ASEAN	750	2004	75020041003	Declaration	Dec 3. 29/11/2004	ASEAN Declaration Against Trafficking		Yes	Law and crime	705. Human trafficking					Declarative	31. Joint position	Non-binding	Member states				NA	1
81	ASEAN	750	2004	75020041004	Protocol	Prot 1. 29/11/2004	ASEAN Protocol on Enhanced		Yes	IO governance	110. Organizational development (membership, institutional architecture, rules of procedure, etc.)					Constitutional	43. Rules of procedure	Binding	IO	Member states			NA	1
82	ASEAN	750	2004	75020041005	Instrument of Extension	IOE 1. 29/11/2004	Instrument of Extension		Yes	IO governance	110. Organizational development (membership, institutional architecture, rules of procedure, etc.)					Regulatory	12. Collaboration	Binding	Member states				NA	1
83	ASEAN	750	2004	75020041006	Instrument of Accession	IOA 1. 29/11/2004	Instrument of Accession		Yes	IO governance	110. Organizational development (membership, institutional architecture, rules of procedure, etc.)					Regulatory	12. Collaboration	Binding	Other state(s)			The Russian Federation	NA	1
84	ASEAN	750	2004	75020041007	Instrument of Extension	IOE 2. 29/11/2004	Instrument of Extension		Yes	IO governance	110. Organizational development (membership, institutional architecture, rules of procedure, etc.)					Regulatory	12. Collaboration	Binding	Member states				NA	1
85	ASEAN	750	2004	75020041008	Instrument of Accession	IOA 2. 29/11/2004	Instrument of Accession		Yes	IO governance	110. Organizational development (membership, institutional architecture, rules of procedure, etc.)					Regulatory	12. Collaboration	Binding	Other state(s)			The Republic of Korea	NA	1
86	ASEAN	750	2004	75020041009	Chairman�s Statement	CS. 29/11/2004	Chairman�s Statement of the 10th	7.	Yes	IO governance	101. Budgets					Administrative	51. Budgetary	Binding	Member states				NA	1
87	ASEAN	750	2004	75020041010	Chairman�s Statement	CS. 29/11/2004	Chairman�s Statement of the 10th	8.	Yes	Economic development	203. Good governance promotion					Regulatory	12. Collaboration	Binding	Member states				NA	1
88	ASEAN	750	2004	75020041011	Chairman�s Statement	CS. 29/11/2004	Chairman�s Statement of the 10th	21.	Yes	IO governance	105. Meeting governance					Regulatory	12. Collaboration	Binding	Member states				NA	1
89	ASEAN	750	2004	75020041012	Chairman�s Statement	CS. 29/11/2004	Chairman�s Statement of the 10th	23.	Yes	IO governance	106. Operational					Administrative	52. Other	Non-binding	IO				NA	1
90	ASEAN	750	2004	75020041013	Chairman�s Statement	CS. 29/11/2004	Chairman�s Statement of the 10th	25.	No	IO governance	108. IO-IO cooperation					Administrative	52. Other	Non-binding	Member states				NA	1
91	ASEAN	750	2004	75020041014	Chairman�s Statement	CS. 29/11/2004	Chairman�s Statement of the 10th	26.	No	IO governance	106. Operational					Administrative	52. Other	Non-binding	IO				NA	1
92	ASEAN	750	2004	75020041015	Chairman�s Statement	CS. 29/11/2004	Chairman�s Statement of the 10th	10-12.	Yes	Economic development	203. Good governance promotion					Declarative	31. Joint position	Non-binding	Member states				NA	1
93	ASEAN	750	2004	75020041016	Chairman�s Statement	CS. 29/11/2004	Chairman�s Statement of the 10th	14-15.	No	Security and defence	1509. Peacebuilding and peacekeeping	IO governance	108. IO-IO cooperation			Declarative	31. Joint position	Non-binding	Member states				NA	1
94	ASEAN	750	2004	75020041017	Chairman�s Statement	CS. 29/11/2004	Chairman�s Statement of the 10th	16.	No	Security and defence	1511. Terrorism					Declarative	33. Condemnation	Non-binding	Member states				NA	1
95	ASEAN	750	2004	75020041019	Chairman�s Statement	CS. 29/11/2004	Chairman�s Statement of the 10th	17.	No	Security and defence	1502. Disarmament, arms control and nuclear proliferation					Declarative	31. Joint position	Non-binding	Member states				NA	1
96	ASEAN	750	2004	75020041020	Chairman�s Statement	CS. 29/11/2004	Chairman�s Statement of the 10th	18.	No	Security and defence	1509. Peacebuilding and peacekeeping					Declarative	31. Joint position	Non-binding	Other IO(s)			UN	NA	1
97	ASEAN	750	2004	75020041021	Chairman�s Statement	CS. 29/11/2004	Chairman�s Statement of the 10th	24.	No	IO governance	108. IO-IO cooperation	IO governance	102. Appointments			Declarative	31. Joint position	Non-binding	Member states				NA	1
98	ASEAN	750	2005	75020051001	Agreement	Ag. 09/12/2005	Agreement to Establish and Implement the ASEAN Single Window Kuala Lumpur, 9 December 2005		Yes	Trade and industry	1301. Competition	Trade and industry	1312. Tariff and import restrictions			Regulatory	12. Collaboration	Binding	Member states				NA	1
99	ASEAN	750	2005	75020051002	Agreement	Ag 2. 09/12/2005	ASEAN Mutual Recognition Arrangement on Engineering Services, Kuala Lumpur, 9 December 2005		Yes	IO governance	110. Organizational development (membership, institutional architecture, rules of procedure, etc.)	IO governance	103. Staffing			Constitutional	43. Rules of procedure	Binding	IO				NA	1
100	ASEAN	750	2005	75020051003	Agreement	Ag 3. 09/12/2005	Agreement on the ASEAN Harmonized Electrical and Electronic Equipment (EEE) Regulatory Regime Kuala Lumpur, 9 December 2005		Yes	Trade and industry	1312. Tariff and import restrictions	Health and Social Affairs	302. Public health	IO governance	106. Operational	Regulatory	11. Coordination	Binding	Member states				NA	1
101	ASEAN	750	2005	75020051004	Instrument of accession	IOA. 10/12/2005	Instrument of Accession to the Treaty of Amity and Cooperation in Southeast Asia by Australia		Yes	IO governance	110. Organizational development (membership, institutional architecture, rules of procedure, etc.)					Constitutional	41. Membership	Binding	Other state(s)			Australia	NA	1
102	ASEAN	750	2005	75020051005	Instrument of extention	IOE. 10/12/2005	Instrument of Extension of the Treaty of Amity and Cooperation in Southeast Asia by Australia		Yes	IO governance	110. Organizational development (membership, institutional architecture, rules of procedure, etc.)					Constitutional	41. Membership	Binding	Member states				NA	1
103	ASEAN	750	2005	75020051006	Declaration	Dec 1. 12/12/2005	Kuala Lumpur Declaration on the Establishment of the ASEAN Charter Kuala Lumpur, 12 December 2005		Yes	IO governance	110. Organizational development (membership, institutional architecture, rules of procedure, etc.)					Administrative	52. Other	Binding	IO	Member states			NA	1
104	ASEAN	750	2005	75020051007	Chairpersons statement	CS. 12/12/2005	Chairman�s Statement of the 11th ASEAN Summit �One Vision, One Identity, One Community�	5.	Yes	IO governance	101. Budgets					Administrative	51. Budgetary	Non-binding	IO				NA	1
105	ASEAN	750	2005	75020051008	Chairpersons statement	CS. 12/12/2005	Chairman�s Statement of the 11th ASEAN Summit �One Vision, One Identity, One Community�	6-7.	No	Security and defence	1509. Peacebuilding and peacekeeping	Security and defence	1511. Terrorism			Declarative	31. Joint position	Non-binding	Member states				NA	1
106	ASEAN	750	2005	75020051009	Chairpersons statement	CS. 12/12/2005	Chairman�s Statement of the 11th ASEAN Summit �One Vision, One Identity, One Community�	8-12.	No	Trade and industry	1313. Trade negotiations and agreements	Economic development	203. Good governance promotion			Declarative	31. Joint position	Non-binding	Member states				NA	1
107	ASEAN	750	2005	75020051010	Chairpersons statement	CS. 12/12/2005	Chairman�s Statement of the 11th ASEAN Summit �One Vision, One Identity, One Community�	13.	Yes	Energy and transport	1102. Alternative energy					Declarative	31. Joint position	Non-binding	Member states	Other state(s)		Members and dialouge partners.	NA	1
108	ASEAN	750	2005	75020051011	Chairpersons statement	CS. 12/12/2005	Chairman�s Statement of the 11th ASEAN Summit �One Vision, One Identity, One Community�	15.	Yes	Economic development	201. Poverty reduction	Economic development	205. Hunger and malnutrition	Agriculture fisheries commodities	1001. Agricultural development	Declarative	31. Joint position	Non-binding	Member states				NA	1
109	ASEAN	750	2005	75020051012	Chairpersons statement	CS. 12/12/2005	Chairman�s Statement of the 11th ASEAN Summit �One Vision, One Identity, One Community�	17-18.	Yes	Health and Social Affairs	303. Disease prevention, treatment, immunization					Declarative	31. Joint position	Non-binding	Member states				NA	1
110	ASEAN	750	2005	75020051013	Chairpersons statement	CS. 12/12/2005	Chairman�s Statement of the 11th ASEAN Summit �One Vision, One Identity, One Community�	19.	Yes	Health and Social Affairs	303. Disease prevention, treatment, immunization					Declarative	31. Joint position	Non-binding	Member states				NA	1
111	ASEAN	750	2005	75020051014	Chairpersons statement	CS. 12/12/2005	Chairman�s Statement of the 11th ASEAN Summit �One Vision, One Identity, One Community�	20-21	Yes	Environment	905. Disaster risk reduction					Regulatory	12. Collaboration	Binding	Member states				NA	1
112	ASEAN	750	2005	75020051015	Chairpersons statement	CS. 12/12/2005	Chairman�s Statement of the 11th ASEAN Summit �One Vision, One Identity, One Community�	22.	Yes	Environment	905. Disaster risk reduction					Regulatory	12. Collaboration	Non-binding	IO	Member states			NA	1
113	ASEAN	750	2005	75020051016	Chairpersons statement	CS. 12/12/2005	Chairman�s Statement of the 11th ASEAN Summit �One Vision, One Identity, One Community�	25.	Yes	Culture and education	502. Higher education					Administrative	52. Other	Non-binding	IO				NA	1
114	ASEAN	750	2005	75020051017	Chairpersons statement	CS. 12/12/2005	Chairman�s Statement of the 11th ASEAN Summit �One Vision, One Identity, One Community�	27-28.	No	Economic development	207. Population and development					Declarative	31. Joint position	Non-binding	Member states				NA	1
115	ASEAN	750	2005	75020051018	Chairpersons statement	CS. 12/12/2005	Chairman�s Statement of the 11th ASEAN Summit �One Vision, One Identity, One Community�	29.	No	Culture and education	502. Higher education					Declarative	34. Praise or celebration	Non-binding	Member state(s), selected			Malaysia	NA	1
116	ASEAN	750	2005	75020051019	Chairpersons statement	CS. 12/12/2005	Chairman�s Statement of the 11th ASEAN Summit �One Vision, One Identity, One Community�	33.	Yes	Security and defence	1510. Mediation and arbitration					Declarative	31. Joint position	Non-binding	Member states				NA	1
117	ASEAN	750	2005	75020051020	Chairpersons statement	CS. 12/12/2005	Chairman�s Statement of the 11th ASEAN Summit �One Vision, One Identity, One Community�	34.	Yes	Governance	808. Support for good governance and democratic processes					Declarative	31. Joint position	Non-binding	Other state(s)				NA	1
118	ASEAN	750	2005	75020051021	Chairpersons statement	CS. 12/12/2005	Chairman�s Statement of the 11th ASEAN Summit �One Vision, One Identity, One Community�	50-54.	No	IO governance	108. IO-IO cooperation					Declarative	31. Joint position	Non-binding	Other state(s)	Other IO(s)		WTO members.	NA	1
119	ASEAN	750	2007	75020071001	Declaration	Dec 1. 15/1/2007	Cebu Declaration on East Asian Energy Security Cebu, Philippines, 15 January 2007		Yes	Energy and transport	1102. Alternative energy					Regulatory	12. Collaboration	Non-binding	Member states				NA	1
120	ASEAN	750	2007	75020071002	Commitments	Cm 1. 13/1/2007	ASEAN Commitments on HIV and AIDS Cebu, Philippines, 13 January 2007		Yes	Health and Social Affairs	303. Disease prevention, treatment, immunization					Regulatory	12. Collaboration	Non-binding	Member states				NA	1
121	ASEAN	750	2007	75020071003	Declaration	Dec 2. 13/1/2007	ASEAN Declaration on the Protection and Promotion of the Rights of Migrant Workers		Yes	Labor and employment	605. Migrant workers					Regulatory	12. Collaboration	Non-binding	Member states				NA	1
122	ASEAN	750	2007	75020071004	Declaration	Dec 3. 13/1/2007	Cebu Declaration on the Acceleration of the Establishment of an ASEAN Community by 2015		Yes	IO governance	110. Organizational development (membership, institutional architecture, rules of procedure, etc.)					Regulatory	12. Collaboration	Non-binding	Member states				NA	1
123	ASEAN	750	2007	75020071005	Declaration	Dec 4. 13/1/2007	Cebu Declaration Towards One Caring and Sharing Community		Yes	Culture and education	504. Research and knowledge management	Economic development	207. Population and development			Declarative	32. Aspirational or symbolic	Non-binding	Member states	IO			NA	1
124	ASEAN	750	2007	75020071006	Declaration	Dec 5. 13/1/2007	Cebu Declaration on the Blueprint of the ASEAN Charter, Cebu, Philippines, 13 January 2007		Yes	IO governance	110. Organizational development (membership, institutional architecture, rules of procedure, etc.)					Administrative	52. Other	Non-binding	IO				NA	1
125	ASEAN	750	2007	75020071007	Declaration	Dec 6. 13/1/2007	ASEAN Convention on Counter Terrorism		Yes	Security and defence	1511. Terrorism					Constitutional	42. Institutional architecture	Binding	Member states				NA	1
126	ASEAN	750	2007	75020071008	Declaration	Dec 7. 13/1/2009	Declaration on the Deposit of the Instrument of Accession of the French Republic to the Treaty of Amity and Cooperation in Southeast Asia		Yes	IO governance	110. Organizational development (membership, institutional architecture, rules of procedure, etc.)					Regulatory	12. Collaboration	Non-binding	Other state(s)			France	NA	1
127	ASEAN	750	2007	75020071009	Instrument of extension	IOE 1. 13/1/2010	Instrument of Extension of the Treaty of Amity and Cooperation in Southeast Asia		Yes	IO governance	110. Organizational development (membership, institutional architecture, rules of procedure, etc.)					Regulatory	12. Collaboration	Binding	Member states				NA	1
128	ASEAN	750	2007	75020071010	Instrument of accension	IOA 1. 13/1/2011	Instrument of Accession to the Treaty of Amity and Cooperation in Southeast Asia		Yes	IO governance	110. Organizational development (membership, institutional architecture, rules of procedure, etc.)					Regulatory	12. Collaboration	Binding	Member state(s), selected			Timor Leste	NA	1
129	ASEAN	750	2007	75020071011	Mutual recognition	Mr 1. 13/1/2012	ASEAN Mutual Recognition Arrangement on Nursing Services, Cebu, Philippines, 8 December 2006		Yes	Health and Social Affairs	302. Public health	Labor and employment	604. Labor standards and labor law			Regulatory	12. Collaboration	Binding	Member states				NA	1
130	ASEAN	750	2007	75020071012	Amendment	Am 1. 8/12/2007	ASEAN Framework (Amendment) Agreement for the Integration of Priority Sectors		Yes	Finance and monetary politics	1406. Productivity and growth					Regulatory	12. Collaboration	Binding	Member states				NA	1
131	ASEAN	750	2007	75020071013	Chairpersons statement	Ch. 13/1/2007	Chairperson�s Statement of the 12th ASEAN Summit H.E. the President Gloria Macapagal-Arroyo. �ONE CARING AND SHARING COMMUNITY�	An ASEAN Socio-Cultural Community	Yes	IO governance	101. Budgets					Distributive	22. Redistributive	Non-binding	Member states				NA	1
132	ASEAN	750	2007	75020071014	Chairpersons statement	Ch. 13/1/2007	Chairperson�s Statement of the 12th ASEAN Summit H.E. the President Gloria Macapagal-Arroyo. �ONE CARING AND SHARING COMMUNITY�	Narrowing Development Gap	Yes	Culture and education	504. Research and knowledge management	Culture and education	502. Higher education			Regulatory	12. Collaboration	Non-binding	Member states				NA	1
133	ASEAN	750	2007	75020071015	Chairpersons statement	Ch. 13/1/2007	Chairperson�s Statement of the 12th ASEAN Summit H.E. the President Gloria Macapagal-Arroyo. �ONE CARING AND SHARING COMMUNITY�	Myanmar	Yes	Governance	808. Support for good governance and democratic processes					Declarative	31. Joint position	Non-binding	Member state(s), selected			Myanmar	NA	1
134	ASEAN	750	2007	75020071016	Chairpersons statement	Ch. 13/1/2007	Chairperson�s Statement of the 12th ASEAN Summit H.E. the President Gloria Macapagal-Arroyo. �ONE CARING AND SHARING COMMUNITY�	Regional and International Issues	No	Security and defence	1509. Peacebuilding and peacekeeping					Declarative	31. Joint position	Non-binding	Member states				NA	1
135	ASEAN	750	2007	75020071017	Chairpersons statement	Ch. 13/1/2007	Chairperson�s Statement of the 12th ASEAN Summit H.E. the President Gloria Macapagal-Arroyo. �ONE CARING AND SHARING COMMUNITY�	Regional and International Issues	No	Security and defence	1502. Disarmament, arms control and nuclear proliferation					Declarative	31. Joint position	Non-binding	Other state(s)			DPRK	NA	1
136	ASEAN	750	2007	75020071018	Chairpersons statement	Ch. 13/1/2007	Chairperson�s Statement of the 12th ASEAN Summit H.E. the President Gloria Macapagal-Arroyo. �ONE CARING AND SHARING COMMUNITY�	Regional and International Issues	No	Security and defence	1502. Disarmament, arms control and nuclear proliferation	International affairs	1605. International law			Declarative	31. Joint position	Non-binding	Member states				NA	1
137	ASEAN	750	2007	75020071019	Chairpersons statement	Ch. 13/1/2007	Chairperson�s Statement of the 12th ASEAN Summit H.E. the President Gloria Macapagal-Arroyo. �ONE CARING AND SHARING COMMUNITY�	Regional and International Issues	No	Security and defence	1510. Mediation and arbitration					Declarative	31. Joint position	Non-binding	Member states			All condening sides in the Middle East.	NA	1
138	ASEAN	750	2007	75020071020	Chairpersons statement	Ch. 13/1/2007	Chairperson�s Statement of the 12th ASEAN Summit H.E. the President Gloria Macapagal-Arroyo. �ONE CARING AND SHARING COMMUNITY�	Regional and International Issues	No	IO governance	108. IO-IO cooperation					Declarative	31. Joint position	Non-binding	Member states				NA	1
139	ASEAN	750	2007	75020071021	Chairpersons statement	Ch. 13/1/2007	Chairperson�s Statement of the 12th ASEAN Summit H.E. the President Gloria Macapagal-Arroyo. �ONE CARING AND SHARING COMMUNITY�	WTO	No	IO governance	108. IO-IO cooperation	Trade and industry	1313. Trade negotiations and agreements			Declarative	31. Joint position	Non-binding	Member states				NA	1
140	ASEAN	750	2007	75020071022	Chairpersons statement	Ch. 13/1/2007	Chairperson�s Statement of the 12th ASEAN Summit H.E. the President Gloria Macapagal-Arroyo. �ONE CARING AND SHARING COMMUNITY�	WTO	Yes	IO governance	110. Organizational development (membership, institutional architecture, rules of procedure, etc.)					Declarative	31. Joint position	Non-binding	Member states				NA	1
141	ASEAN	750	2007	75020071023	Chairpersons statement	Ch. 13/1/2007	Chairperson�s Statement of the 12th ASEAN Summit H.E. the President Gloria Macapagal-Arroyo. �ONE CARING AND SHARING COMMUNITY�	Other Matters	No	Trade and industry	1310. Small- and medium enterprises					Declarative	31. Joint position	Non-binding	Member states				NA	1
142	ASEAN	750	2007	75020071024	Chairpersons statement	Ch. 13/1/2007	Chairperson�s Statement of the 12th ASEAN Summit H.E. the President Gloria Macapagal-Arroyo. �ONE CARING AND SHARING COMMUNITY�	Other Matters	No	IO governance	109. TNA access and cooperation					Declarative	31. Joint position	Non-binding	Member states				NA	1
143	ASEAN	750	2007	75020071001	Declaration	Dec 1. 21/11/2007	Singapore Declaration on Climate Change, Energy and the Environment		Yes	Environment	903. Climate change					Regulatory	12. Collaboration	Non-binding	Member states				NA	1
144	ASEAN	750	2007	75020071002	Declaration	Dec 2. 21/11/2007	Singapore declaration on the ASEAN Charter, Singapore, 20 November 2007		Yes	IO governance	110. Organizational development (membership, institutional architecture, rules of procedure, etc.)					Constitutional	42. Institutional architecture	Binding	Member states				NA	1
145	ASEAN	750	2007	75020071003	Declaration	Dec 3. 21/11/2007	Declaration on the ASEAN Economic Community Blueprint		Yes	Trade and industry	1313. Trade negotiations and agreements					Regulatory	12. Collaboration	Binding	Member states				NA	1
146	ASEAN	750	2007	75020071004	Declaration	Dec 4. 21/11/2007	ASEAN Declaration on Environmental Sustainability		Yes	Environment	903. Climate change					Declarative	31. Joint position	Non-binding	Member states	Other IO(s)	Other state(s)	Members and world community.	NA	1
147	ASEAN	750	2007	75020071005	Declaration	Dec 5. 21/11/2007	ASEAN ECONOMIC COMMUNITY BLUEPRINT		Yes	IO governance	110. Organizational development (membership, institutional architecture, rules of procedure, etc.)					Declarative	31. Joint position	Non-binding	Member states				NA	1
148	ASEAN	750	2007	75020071006	Declaration	Dec 6. 21/11/2007	ASEAN Declaration on Environmental Sustainability		Yes	Environment	912. Sustainable development					Regulatory	12. Collaboration	Non-binding	Member states				NA	1
149	ASEAN	750	2007	75020071007	Declaration	Dec 7. 21/11/2007	ASEAN Declaration on the 13th Session of the Conference of Parties (COP)		Yes	Environment	903. Climate change					Declarative	31. Joint position	Non-binding	Member states	Other state(s)		Members and Annex-I Parties to the UNFCCC.	NA	1
150	ASEAN	750	2007	75020071008	Mutual recognition arrangement	Mra 1. 12/11/2007	ASEAN MUTUAL RECOGNITION ARRANGEMENT		Yes	Trade and industry	1301. Competition	IO governance	106. Operational			Regulatory	12. Collaboration	Binding	Member states				NA	1
151	ASEAN	750	2007	75020071009	Framework arrangement	Fwa 1. 12/11/2007	SEAN FRAMEWORK ARRANGEMENT		Yes	IO governance	106. Operational					Regulatory	12. Collaboration	Binding	Member states				NA	1
152	ASEAN	750	2007	75020071010	Chairman�s Statement	Cs. 20/11/2007	Chairman�s Statement of the 13th ASEAN Summit, �One ASEAN at the Heart of Dynamic Asia� Singapore, 20 November 2007	10-11.	Yes	IO governance	112. Implementation encouragement					Administrative	52. Other	Non-binding	Member states	IO			NA	1
153	ASEAN	750	2007	75020071011	Chairman�s Statement	Cs. 20/11/2007	Chairman�s Statement of the 13th ASEAN Summit, �One ASEAN at the Heart of Dynamic Asia� Singapore, 20 November 2008	12-13.	Yes	IO governance	112. Implementation encouragement					Administrative	52. Other	Non-binding	Member states	IO			NA	1
154	ASEAN	750	2007	75020071012	Chairman�s Statement	Cs. 20/11/2007	Chairman�s Statement of the 13th ASEAN Summit, �One ASEAN at the Heart of Dynamic Asia� Singapore, 20 November 2009	14.	No	Economic development	207. Population and development					Declarative	31. Joint position	Non-binding	Member states				NA	1
155	ASEAN	750	2007	75020071013	Chairman�s Statement	Cs. 20/11/2007	Chairman�s Statement of the 13th ASEAN Summit, �One ASEAN at the Heart of Dynamic Asia� Singapore, 20 November 2010	15.	No	IO governance	106. Operational					Declarative	31. Joint position	Non-binding	Member state(s), selected			Singapore	NA	1
156	ASEAN	750	2007	75020071014	Chairman�s Statement	Cs. 20/11/2007	Chairman�s Statement of the 13th ASEAN Summit, �One ASEAN at the Heart of Dynamic Asia� Singapore, 20 November 2011	16.	No	Governance	808. Support for good governance and democratic processes					Declarative	31. Joint position	Non-binding	Member state(s), selected			Myanmar	NA	1
157	ASEAN	750	2007	75020071015	Chairman�s Statement	Cs. 20/11/2007	Chairman�s Statement of the 13th ASEAN Summit, �One ASEAN at the Heart of Dynamic Asia� Singapore, 20 November 2012	23.	No	IO governance	102. Appointments					Declarative	34. Praise or celebration	Non-binding	Other			Thanked outgoing Secretary-General H.E. Ong Keng Yong for his outstanding contributions to ASEAN.	NA	1
158	ASEAN	750	2009	75020031001	Declaration	Dec 1. 01/03/2009	ASEAN POLITICAL-SECURITY		Yes	Security and defence	1509. Peacebuilding and peacekeeping	Governance	808. Support for good governance and democratic processes			Declarative	31. Joint position	Non-binding	IO	Member states			NA	1
159	ASEAN	750	2009	75020031002	Declaration	Dec 2. 01/03/2009	BLUEPRINT FOR THE ASEAN SOCIO-CULTURAL COMMUNITY		Yes	Culture and education	505. Cultural heritage	Environment	912. Sustainable development	Economic development	207. Population and development	Declarative	31. Joint position	Non-binding	Member states				NA	1
160	ASEAN	750	2009	75020031003	Declaration	Dec 3. 01/03/2009	Cha-am Hua Hin Declaration on the Roadmap for the ASEAN Community		Yes	IO governance	110. Organizational development (membership, institutional architecture, rules of procedure, etc.)					Regulatory	12. Collaboration	Binding	IO	Member states			NA	1
161	ASEAN	750	2009	75020031004	Declaration	Dec 4. 01/03/2009	Statement on Food Security in the ASEAN Region		Yes	Agriculture fisheries commodities	1001. Agricultural development	Environment	912. Sustainable development			Regulatory	12. Collaboration	Binding	IO	Member states			NA	1
162	ASEAN	750	2009	75020031005	Declaration	Dec 5. 01/03/2009	ASEAN INTEGRATED FOOD SECURITY (AIFS) FRAMEWORK		Yes	Agriculture fisheries commodities	1005. Commodity regulation	Agriculture fisheries commodities	1002. Agricultural subsidies	Agriculture fisheries commodities	1004. Animal production	Declarative	31. Joint position	Non-binding	Member states				NA	1
163	ASEAN	750	2009	75020031006	Declaration	Dec 6. 01/03/2009	Joint Declaration on the Attainment of the Millennium Development Goals in ASEAN		Yes	Economic development	207. Population and development					Declarative	31. Joint position	Non-binding	Member states				NA	1
164	ASEAN	750	2009	75020031007	Agreement	Ag 1. 01/03/2009	ASEAN PETROLIUM SECURITY AGREEMENT		Yes	Energy and transport	1103. Fossil energy					Regulatory	12. Collaboration	Binding	Member states				NA	1
165	ASEAN	750	2009	75020031008	Protocol	Prot 1. 01/03/2009	Protocol on the Accession of the Kingdom of Thailand		Yes	IO governance	110. Organizational development (membership, institutional architecture, rules of procedure, etc.)					Constitutional	41. Membership	Binding	Member states				NA	1
166	ASEAN	750	2009	75020031009	Agreement	Ag 2. 06/02/2009	ASEAN Mutual Recognition Arrangement on Medical Practitioners, Cha-am, Thailand, 26 February 2009		Yes	Labor and employment	604. Labor standards and labor law					Regulatory	12. Collaboration	Binding	Member states				NA	1
167	ASEAN	750	2009	75020031010	Agreement	Ag 3. 06/02/2009	ASEAN Mutual Recognition Arrangement Framework on Accountancy Services		Yes	Finance and monetary politics	1407. Public finance and fiscal policy					Regulatory	12. Collaboration	Non-binding	Member states				NA	1
168	ASEAN	750	2009	75020031011	Agreement	Ag 4. 06/02/2009	ASEAN TRADE IN GOODS AGREEMENT		Yes	Trade and industry	1313. Trade negotiations and agreements					Regulatory	12. Collaboration	Binding	IO	Member states			NA	1
169	ASEAN	750	2009	75020031012	Protcol	Prot 2. 26/02/2009	Protocol to Implement the Seventh Package of Commitments under the ASEAN Framework Agreement on Services Cha-am		Yes	Trade and industry	1313. Trade negotiations and agreements					Regulatory	12. Collaboration	Non-binding	Member states				NA	1
170	ASEAN	750	2009	75020031013	Agreement	Ag 5. 26/02/2009	ASEAN Comprehensive Investment Agreement		Yes	Finance and monetary politics	1407. Public finance and fiscal policy	Trade and industry	1301. Competition			Regulatory	12. Collaboration	Binding	Member states				NA	1
171	ASEAN	750	2009	75020031014	Chairpersons statement	Ch. 28/02-01/03/2009	Chairman�s Statement of the 14th ASEAN Summit �ASEAN Charter for ASEAN Peoples�	7-8.	Yes	Finance and monetary politics	1404. Financial markets					Declarative	31. Joint position	Non-binding	Member states				NA	1
172	ASEAN	750	2009	75020031015	Chairpersons statement	Ch. 28/02-01/03/2009	Chairman�s Statement of the 14th ASEAN Summit �ASEAN Charter for ASEAN Peoples�	11.	No	Environment	912. Sustainable development					Declarative	31. Joint position	Non-binding	Member states				NA	1
173	ASEAN	750	2009	75020031016	Chairpersons statement	Ch. 28/02-01/03/2009	Chairman�s Statement of the 14th ASEAN Summit �ASEAN Charter for ASEAN Peoples�	15-16.	Yes	Environment	905. Disaster risk reduction					Declarative	31. Joint position	Non-binding	Member states	IO		Secretary-General	NA	1
174	ASEAN	750	2009	75020031017	Chairpersons statement	Ch. 28/02-01/03/2009	Chairman�s Statement of the 14th ASEAN Summit �ASEAN Charter for ASEAN Peoples�	32-34.	Yes	Trade and industry	1313. Trade negotiations and agreements	Economic development	202. Foreign aid			Declarative	31. Joint position	Non-binding	Member states	Other state(s)		Members of the WTO	NA	1
175	ASEAN	750	2009	75020031018	Chairpersons statement	Ch. 28/02-01/03/2009	Chairman�s Statement of the 14th ASEAN Summit �ASEAN Charter for ASEAN Peoples�	35.	Yes	IO governance	108. IO-IO cooperation					Declarative	31. Joint position	Non-binding	Other IO(s)			WTO	NA	1
176	ASEAN	750	2009	75020031019	Chairpersons statement	Ch. 28/02-01/03/2009	Chairman�s Statement of the 14th ASEAN Summit �ASEAN Charter for ASEAN Peoples�	36-37.	No	Trade and industry	1310. Small- and medium enterprises					Declarative	31. Joint position	Non-binding	IO	Private actor(s)		Small, medium and small enterprises as well as ASEAN Secretariat.	NA	1
177	ASEAN	750	2009	75020031020	Chairpersons statement	Ch. 28/02-01/03/2009	Chairman�s Statement of the 14th ASEAN Summit �ASEAN Charter for ASEAN Peoples�	43.	Yes	Health and Social Affairs	307. Migration					Administrative	52. Other	Binding	IO			Secretariat	NA	1
178	ASEAN	750	2009	75020031021	Chairpersons statement	Ch. 28/02-01/03/2009	Chairman�s Statement of the 14th ASEAN Summit �ASEAN Charter for ASEAN Peoples�	44-45.	Yes	Economic development	202. Foreign aid	Economic development	207. Population and development			Declarative	31. Joint position	Non-binding	Member states	Other state(s)	Other IO(s)	All states engaged in the Israel-Palestine conflict and the world community.	NA	1
179	ASEAN	750	2009	75020031022	Chairpersons statement	Ch. 28/02-01/03/2009	Chairman�s Statement of the 14th ASEAN Summit �ASEAN Charter for ASEAN Peoples�	46.	Yes	IO governance	102. Appointments					Declarative	34. Praise or celebration	Binding	IO				NA	1
180	ASEAN	750	2009	75020091001	Leaders statement	Ls. 24/10/2009	ASEAN Leaders� Statement on ASEAN Connectivity	3.	No	Trade and industry	1313. Trade negotiations and agreements					Declarative	32. Aspirational or symbolic	Non-binding	Member states				NA	1
181	ASEAN	750	2009	75020091002	Leaders statement	Ls. 24/10/2009	ASEAN Leaders� Statement on ASEAN Connectivity	4.	No	Culture and education	505. Cultural heritage					Declarative	32. Aspirational or symbolic	Non-binding	Member states				NA	1
182	ASEAN	750	2009	75020091003	Leaders statement	Ls. 24/10/2009	ASEAN Leaders� Statement on ASEAN Connectivity	5-6.	Yes	Energy and transport	1106. Railroad transportation and safety	Science and technology	1202. Communications			Declarative	31. Joint position	Binding	Member states				NA	1
183	ASEAN	750	2009	75020091004	Leaders statement	Ls. 24/10/2009	ASEAN Leaders� Statement on ASEAN Connectivity	7.	No	IO governance	108. IO-IO cooperation					Declarative	32. Aspirational or symbolic	Non-binding	Member states				NA	1
184	ASEAN	750	2009	75020091005	Leaders statement	Ls. 24/10/2009	ASEAN Leaders� Statement on ASEAN Connectivity	8.	Yes	IO governance	106. Operational					Administrative	52. Other	Non-binding	IO			ASEAN High Level Task Force.	NA	1
185	ASEAN	750	2009	75020091006	Joint statement	Js. 24/10/2009	ASEAN Joint Statement on Climate Change to the 15th Session of the Conference of the Parties to the United Nations Framework Convention on Climate Change and the 5th Session of the Conference of Parties serving as the Meeting of Parties to the Kyoto Proto	1.	No	Environment	912. Sustainable development					Declarative	31. Joint position	Non-binding	Member states				NA	1
186	ASEAN	750	2009	75020091007	Joint statement	Js. 24/10/2009	ASEAN Joint Statement on Climate Change to the 15th Session of the Conference of the Parties to the United Nations Framework Convention on Climate Change and the 5th Session of the Conference of Parties serving as the Meeting of Parties to the Kyoto Proto	2.	No	Governance	805. Risk governance					Declarative	31. Joint position	Non-binding					NA	1
187	ASEAN	750	2009	75020091008	Joint statement	Js. 24/10/2009	ASEAN Joint Statement on Climate Change to the 15th Session of the Conference of the Parties to the United Nations Framework Convention on Climate Change and the 5th Session of the Conference of Parties serving as the Meeting of Parties to the Kyoto Proto	3.	Yes	Environment	903. Climate change	Environment	901. Air pollution			Declarative	31. Joint position	Non-binding	Other state(s)			Annex 1 Parties to the UNFCCC.	NA	1
188	ASEAN	750	2009	75020091009	Joint statement	Js. 24/10/2009	ASEAN Joint Statement on Climate Change to the 15th Session of the Conference of the Parties to the United Nations Framework Convention on Climate Change and the 5th Session of the Conference of Parties serving as the Meeting of Parties to the Kyoto Proto	4-5.	No	Economic development	203. Good governance promotion	Environment	906. Environmental risk management			Declarative	31. Joint position	Non-binding	Other state(s)			Annex I parties.	NA	1
189	ASEAN	750	2009	75020091010	Joint statement	Js. 24/10/2009	ASEAN Joint Statement on Climate Change to the 15th Session of the Conference of the Parties to the United Nations Framework Convention on Climate Change and the 5th Session of the Conference of Parties serving as the Meeting of Parties to the Kyoto Proto	6.	No	Environment	911. Species, plants protection, biodiversity	Environment	912. Sustainable development	Environment	909. Natural resource and forest management	Declarative	31. Joint position	Non-binding	Member states				NA	1
190	ASEAN	750	2009	75020091011	Joint statement	Js. 24/10/2009	ASEAN Joint Statement on Climate Change to the 15th Session of the Conference of the Parties to the United Nations Framework Convention on Climate Change and the 5th Session of the Conference of Parties serving as the Meeting of Parties to the Kyoto Proto	7.	Yes	Environment	906. Environmental risk management					Declarative	31. Joint position	Non-binding	Member states	Other state(s)		All COP15 parties.	NA	1
191	ASEAN	750	2009	75020091012	Declaration	Dec 1. 24/10/2009	CHA-AM HUA HIN DECLARATION ON STRENGTHENING COOPERATION		Yes	Culture and education	504. Research and knowledge management	Culture and education	502. Higher education	Culture and education	505. Cultural heritage	Declarative	31. Joint position	Non-binding	Member states				NA	1
192	ASEAN	750	2009	75020091013	Declaration	Dec 2. 03/10/2009	CHA-AM HUA HIN DECLARATION ON THE INTERGOVERNMENTAL		Yes	IO governance	106. Operational	Human rights	403. Freedom of speech, voting rights, right to privacy			Declarative	34. Praise or celebration	Non-binding	IO				NA	1
193	ASEAN	750	2009	75020091014	Chairpersons statement.	CS. 23-25/10/2009	Chairman�s Statement of the 15th ASEAN Summit � �Enhancing Connectivity, Empowering Peoples�	6.	Yes	IO governance	102. Appointments					Declarative	34. Praise or celebration	Non-binding	IO			Deputy Secretary-General for Community and Corporate Affairs H.E. Bagas Hapsoro.	NA	1
194	ASEAN	750	2009	75020091015	Chairpersons statement.	CS. 23-25/10/2009	Chairman�s Statement of the 15th ASEAN Summit � �Enhancing Connectivity, Empowering Peoples�	8.	No	Culture and education	505. Cultural heritage	Economic development	207. Population and development			Declarative	34. Praise or celebration	Non-binding	Member states				NA	1
195	ASEAN	750	2009	75020091016	Chairpersons statement.	CS. 23-25/10/2009	Chairman�s Statement of the 15th ASEAN Summit � �Enhancing Connectivity, Empowering Peoples�	9.	Yes	IO governance	105. Meeting governance					Administrative	52. Other	Binding	IO			Secretary-General	NA	1
196	ASEAN	750	2009	75020091017	Chairpersons statement.	CS. 23-25/10/2009	Chairman�s Statement of the 15th ASEAN Summit � �Enhancing Connectivity, Empowering Peoples�	13.	Yes	IO governance	108. IO-IO cooperation					Declarative	31. Joint position	Non-binding	IO	Member states		ASEAN Chair, Secretary-General and financial ministers.	NA	1
197	ASEAN	750	2009	75020091018	Chairpersons statement.	CS. 23-25/10/2009	Chairman�s Statement of the 15th ASEAN Summit � �Enhancing Connectivity, Empowering Peoples�	16.	Yes	Environment	914. Water safety, supply, pollution, conservation					Declarative	31. Joint position	Non-binding	Member states				NA	1
198	ASEAN	750	2009	75020091019	Chairpersons statement.	CS. 23-25/10/2009	Chairman�s Statement of the 15th ASEAN Summit � �Enhancing Connectivity, Empowering Peoples�	20.	Yes	Energy and transport	1102. Alternative energy					Declarative	31. Joint position	Non-binding	Member states				NA	1
199	ASEAN	750	2009	75020091020	Chairpersons statement.	CS. 23-25/10/2009	Chairman�s Statement of the 15th ASEAN Summit � �Enhancing Connectivity, Empowering Peoples�	22-23.	Yes	Environment	905. Disaster risk reduction	Environment	906. Environmental risk management			Declarative	31. Joint position	Non-binding	IO	Member states			NA	1
200	ASEAN	750	2009	75020091021	Chairpersons statement.	CS. 23-25/10/2009	Chairman�s Statement of the 15th ASEAN Summit � �Enhancing Connectivity, Empowering Peoples�	26-27.	Yes	Economic development	207. Population and development					Administrative	52. Other	Non-binding	Member states	IO		Members and relevant ministers.	NA	1
201	ASEAN	750	2009	75020091022	Chairpersons statement.	CS. 23-25/10/2009	Chairman�s Statement of the 15th ASEAN Summit � �Enhancing Connectivity, Empowering Peoples�	28-31.	No	Security and defence	1501. Defense alliances and security assistance	Culture and education	505. Cultural heritage			Declarative	31. Joint position	Non-binding	Member states				NA	1
202	ASEAN	750	2009	75020091023	Chairpersons statement.	CS. 23-25/10/2009	Chairman�s Statement of the 15th ASEAN Summit � �Enhancing Connectivity, Empowering Peoples�	34-37.	No	Trade and industry	1313. Trade negotiations and agreements					Declarative	31. Joint position	Non-binding	Member states				NA	1
203	ASEAN	750	2009	75020091024	Chairpersons statement.	CS. 23-25/10/2009	Chairman�s Statement of the 15th ASEAN Summit � �Enhancing Connectivity, Empowering Peoples�	38-39.	Yes	IO governance	108. IO-IO cooperation					Administrative	52. Other	Binding	IO			Trade ministers and ASEAN WTO-representatives in Geneve.	NA	1
204	ASEAN	750	2009	75020091025	Chairpersons statement.	CS. 23-25/10/2009	Chairman�s Statement of the 15th ASEAN Summit � �Enhancing Connectivity, Empowering Peoples�	40.	Yes	IO governance	108. IO-IO cooperation					Declarative	31. Joint position	Non-binding	Other IO(s)			WTO	NA	1
205	ASEAN	750	2009	75020091026	Chairpersons statement.	CS. 23-25/10/2009	Chairman�s Statement of the 15th ASEAN Summit � �Enhancing Connectivity, Empowering Peoples�	41.	Yes	Trade and industry	1310. Small- and medium enterprises					Declarative	31. Joint position	Non-binding	IO	Member states			NA	1
206	ASEAN	750	2009	75020091027	Chairpersons statement.	CS. 23-25/10/2009	Chairman�s Statement of the 15th ASEAN Summit � �Enhancing Connectivity, Empowering Peoples�	42-43.	Yes	Culture and education	505. Cultural heritage	Culture and education	504. Research and knowledge management			Declarative	31. Joint position	Non-binding	Member states				NA	1
207	ASEAN	750	2009	75020091028	Chairpersons statement.	CS. 23-25/10/2009	Chairman�s Statement of the 15th ASEAN Summit � �Enhancing Connectivity, Empowering Peoples�	44.	No	Human rights	406. Women's rights					Declarative	31. Joint position	Non-binding	Member states				NA	1
208	ASEAN	750	2009	75020091029	Chairpersons statement.	CS. 23-25/10/2009	Chairman�s Statement of the 15th ASEAN Summit � �Enhancing Connectivity, Empowering Peoples�	47.	Yes	Security and defence	1502. Disarmament, arms control and nuclear proliferation					Declarative	31. Joint position	Non-binding	Other state(s)			ROK and DPRK.	NA	1
209	ASEAN	750	2009	75020091030	Chairpersons statement.	CS. 23-25/10/2009	Chairman�s Statement of the 15th ASEAN Summit � �Enhancing Connectivity, Empowering Peoples�	49.	No	Security and defence	1502. Disarmament, arms control and nuclear proliferation					Declarative	34. Praise or celebration	Non-binding	Member states				NA	1
210	ASEAN	750	2010	75020101001	Leaders statement	Ls . 9/3/2010	ASEAN Leaders� Statement on Joint Response to Climate Change	1-2.	Yes	Environment	903. Climate change	Environment	912. Sustainable development			Declarative	31. Joint position	Non-binding	Member states	Other state(s)		Members of IO and UNFCCC	NA	1
211	ASEAN	750	2010	75020101002	Leaders statement	Ls . 9/3/2010	ASEAN Leaders� Statement on Joint Response to Climate Change	3-6.	Yes	Environment	903. Climate change	Environment	912. Sustainable development			Declarative	31. Joint position	Non-binding	Other state(s)			Developed countries.	NA	1
212	ASEAN	750	2010	75020101003	Leaders statement	Ls . 9/3/2010	ASEAN Leaders� Statement on Joint Response to Climate Change	7.	Yes	Environment	912. Sustainable development					Declarative	31. Joint position	Non-binding	Other state(s)			Developing countries.	NA	1
213	ASEAN	750	2010	75020101004	Leaders statement	Ls. 9/3/2010	ASEAN Leaders� Statement on Joint Response to Climate Change	8.	No	IO governance	108. IO-IO cooperation					Declarative	31. Joint position	Non-binding	Member states	Other state(s)		South-south cooperation.	NA	1
214	ASEAN	750	2010	75020101005	Leaders statement	Ls. 9/3/2010	ASEAN Leaders� Statement on Joint Response to Climate Change	9-11.	Yes	Environment	909. Natural resource and forest management	Environment	912. Sustainable development			Declarative	31. Joint position	Non-binding	Member states				NA	1
215	ASEAN	750	2010	75020101006	Leaders statement	Ls. 9/3/2010	ASEAN Leaders� Statement on Joint Response to Climate Change	12-13.	No	IO governance	106. Operational	Environment	912. Sustainable development			Administrative	52. Other	Non-binding	IO				NA	1
216	ASEAN	750	2010	75020101007	Leaders statement	Ls. 9/3/2010	ASEAN Leaders� Statement on Joint Response to Climate Change	14.	Yes	Science and technology	1201. Biotechnology					Declarative	31. Joint position	Non-binding	Member states				NA	1
217	ASEAN	750	2010	75020101008	Leaders statement	Ls. 9/3/2010	ASEAN Leaders� Statement on Joint Response to Climate Change	15-17.	Yes	Culture and education	504. Research and knowledge management	Environment	912. Sustainable development			Declarative	31. Joint position	Non-binding	Member states				NA	1
218	ASEAN	750	2010	75020101009	Leaders statement	Ls. 9/3/2010	ASEAN Leaders� Statement on Joint Response to Climate Change	18-19.	Yes	IO governance	108. IO-IO cooperation	Environment	912. Sustainable development			Declarative	31. Joint position	Non-binding	Member states	Other IO(s)	Other state(s)	Regional and international actors.	NA	1
219	ASEAN	750	2010	75020101010	Leaders statement	Ls. 9/3/2010	ASEAN Leaders� Statement on Joint Response to Climate Change	20-23.	Yes	IO governance	106. Operational	Environment	912. Sustainable development			Declarative	31. Joint position	Non-binding	Member states				NA	1
220	ASEAN	750	2010	75020101011	Leaders statement	Ls 2. 9/3/2010	ASEAN Leaders� Statement on Sustained Recovery and Development	1.	Yes	Finance and monetary politics	1407. Public finance and fiscal policy	Finance and monetary politics	1405. Monetary issues			Regulatory	12. Collaboration	Non-binding	Member states				NA	1
221	ASEAN	750	2010	75020101012	Leaders statement	Ls 2. 9/3/2010	ASEAN Leaders� Statement on Sustained Recovery and Development	2.	Yes	Trade and industry	1312. Tariff and import restrictions	IO governance	108. IO-IO cooperation			Declarative	31. Joint position	Non-binding	Member states				NA	1
222	ASEAN	750	2010	75020101013	Leaders statement	Ls 2. 9/3/2010	ASEAN Leaders� Statement on Sustained Recovery and Development	3.	Yes	Economic development	204. Housing and Settlement	Energy and transport	1199. Other			Administrative	52. Other	Non-binding	Member states	IO		Members, task forces and ministers.	NA	1
223	ASEAN	750	2010	75020101014	Leaders statement	Ls 2. 9/3/2010	ASEAN Leaders� Statement on Sustained Recovery and Development	4.	Yes	Economic development	207. Population and development	Environment	912. Sustainable development			Regulatory	12. Collaboration	Non-binding	Member states				NA	1
224	ASEAN	750	2010	75020101015	Leaders statement	Ls 2. 9/3/2010	ASEAN Leaders� Statement on Sustained Recovery and Development	5.	Yes	Labor and employment	604. Labor standards and labor law					Regulatory	12. Collaboration	Non-binding	Member states				NA	1
225	ASEAN	750	2010	75020101016	Leaders statement	Ls 2. 9/3/2010	ASEAN Leaders� Statement on Sustained Recovery and Development	6.	Yes	Culture and education	502. Higher education					Distributive	22. Redistributive	Binding	IO				NA	1
226	ASEAN	750	2010	75020101017	Leaders statement	Ls 2. 9/3/2010	ASEAN Leaders� Statement on Sustained Recovery and Development	7.	Yes	Trade and industry	1310. Small- and medium enterprises					Declarative	31. Joint position	Non-binding	Member states				NA	1
227	ASEAN	750	2010	75020101018	Leaders statement	Ls 2. 9/3/2010	ASEAN Leaders� Statement on Sustained Recovery and Development	8.	Yes	Economic development	207. Population and development					Declarative	31. Joint position	Non-binding	Other state(s)			Dialouge and development partners.	NA	1
228	ASEAN	750	2010	75020101019	Chairman�s Statement	Cs. 9/3/2010	Chairman�s Statement of the 16th ASEAN Summit �Towards the Asean Community: from Vision to Action�	11.	Yes	IO governance	108. IO-IO cooperation					Declarative	31. Joint position	Non-binding	IO	Member states			NA	1
229	ASEAN	750	2010	75020101020	Chairman�s Statement	Cs. 9/3/2010	Chairman�s Statement of the 16th ASEAN Summit �Towards the Asean Community: from Vision to Action�	12-13.	Yes	IO governance	110. Organizational development (membership, institutional architecture, rules of procedure, etc.)					Constitutional	42. Institutional architecture	Binding	IO	Member states			NA	1
230	ASEAN	750	2010	75020101021	Chairman�s Statement	Cs. 9/3/2010	Chairman�s Statement of the 16th ASEAN Summit �Towards the Asean Community: from Vision to Action�	14-15.	Yes	Economic development	207. Population and development	Culture and education	505. Cultural heritage	Security and defence	1501. Defense alliances and security assistance	Administrative	52. Other	Non-binding	Member states				NA	1
231	ASEAN	750	2010	75020101022	Chairman�s Statement	Cs. 9/3/2010	Chairman�s Statement of the 16th ASEAN Summit �Towards the Asean Community: from Vision to Action�	16.	Yes	Human rights	403. Freedom of speech, voting rights, right to privacy	IO governance	106. Operational			Administrative	52. Other	Non-binding	Member states				NA	1
232	ASEAN	750	2010	75020101023	Chairman�s Statement	Cs. 9/3/2010	Chairman�s Statement of the 16th ASEAN Summit �Towards the Asean Community: from Vision to Action�	17.	Yes	Security and defence	1502. Disarmament, arms control and nuclear proliferation					Administrative	52. Other	Non-binding	IO	Member states			NA	1
233	ASEAN	750	2010	75020101024	Chairman�s Statement	Cs. 9/3/2010	Chairman�s Statement of the 16th ASEAN Summit �Towards the Asean Community: from Vision to Action�	18.	No	IO governance	110. Organizational development (membership, institutional architecture, rules of procedure, etc.)					Declarative	31. Joint position	Non-binding	Member states				NA	1
234	ASEAN	750	2010	75020101025	Chairman�s Statement	Cs. 9/3/2010	Chairman�s Statement of the 16th ASEAN Summit �Towards the Asean Community: from Vision to Action�	19.-20.	Yes	IO governance	112. Implementation encouragement	Security and defence	1502. Disarmament, arms control and nuclear proliferation			Declarative	31. Joint position	Non-binding	Other state(s)			Nuclear weapon states.	NA	1
235	ASEAN	750	2010	75020101026	Chairman�s Statement	Cs. 9/3/2010	Chairman�s Statement of the 16th ASEAN Summit �Towards the Asean Community: from Vision to Action�	21.	No	Security and defence	1502. Disarmament, arms control and nuclear proliferation					Declarative	31. Joint position	Non-binding	Member states				NA	1
236	ASEAN	750	2010	75020101027	Chairman�s Statement	Cs. 9/3/2010	Chairman�s Statement of the 16th ASEAN Summit �Towards the Asean Community: from Vision to Action�	23.	Yes	Security and defence	1511. Terrorism					Declarative	31. Joint position	Non-binding	Member states				NA	1
237	ASEAN	750	2010	75020101028	Chairman�s Statement	Cs. 9/3/2010	Chairman�s Statement of the 16th ASEAN Summit �Towards the Asean Community: from Vision to Action�	25., 28.	No	Trade and industry	1313. Trade negotiations and agreements					Administrative	52. Other	Non-binding	IO	Member states			NA	1
238	ASEAN	750	2010	75020101029	Chairman�s Statement	Cs. 9/3/2010	Chairman�s Statement of the 16th ASEAN Summit �Towards the Asean Community: from Vision to Action�	26.	Yes	Finance and monetary politics	1406. Productivity and growth					Declarative	31. Joint position	Non-binding	Member states				NA	1
239	ASEAN	750	2010	75020101030	Chairman�s Statement	Cs. 9/3/2010	Chairman�s Statement of the 16th ASEAN Summit �Towards the Asean Community: from Vision to Action�	32.	No	Human rights	406. Women's rights	Human rights	401. Children's rights			Administrative	52. Other	Non-binding	IO	Member states			NA	1
240	ASEAN	750	2010	75020101031	Chairman�s Statement	Cs. 9/3/2010	Chairman�s Statement of the 16th ASEAN Summit �Towards the Asean Community: from Vision to Action�	33.	Yes	Economic development	208. Disaster relief and humanitarian action					Administrative	52. Other	Non-binding	IO	Member states			NA	1
241	ASEAN	750	2010	75020101032	Chairman�s Statement	Cs. 9/3/2010	Chairman�s Statement of the 16th ASEAN Summit �Towards the Asean Community: from Vision to Action�	34.	Yes	Health and Social Affairs	303. Disease prevention, treatment, immunization					Administrative	52. Other	Non-binding	IO	Member states			NA	1
242	ASEAN	750	2010	75020101033	Chairman�s Statement	Cs. 9/3/2010	Chairman�s Statement of the 16th ASEAN Summit �Towards the Asean Community: from Vision to Action�	36.	No	Energy and transport	1199. Other					Declarative	34. Praise or celebration	Binding	Member state(s), selected				NA	1
243	ASEAN	750	2010	75020101034	Chairman�s Statement	Cs. 9/3/2010	Chairman�s Statement of the 16th ASEAN Summit �Towards the Asean Community: from Vision to Action�	37.	No	Culture and education	505. Cultural heritage					Declarative	31. Joint position	Non-binding	Member states				NA	1
244	ASEAN	750	2010	75020101035	Chairman�s Statement	Cs. 9/3/2010	Chairman�s Statement of the 16th ASEAN Summit �Towards the Asean Community: from Vision to Action�	48.	No	IO governance	108. IO-IO cooperation	IO governance	105. Meeting governance			Declarative	31. Joint position	Non-binding	Member states				NA	1
245	ASEAN	750	2010	75020101036	Chairman�s Statement	Cs. 9/3/2010	Chairman�s Statement of the 16th ASEAN Summit �Towards the Asean Community: from Vision to Action�	49. .	No	Trade and industry	1313. Trade negotiations and agreements					Declarative	31. Joint position	Non-binding	Member states				NA	1
246	ASEAN	750	2010	75020101037	Chairman�s Statement	Cs. 9/3/2010	Chairman�s Statement of the 16th ASEAN Summit �Towards the Asean Community: from Vision to Action�	50.	Yes	Governance	808. Support for good governance and democratic processes					Declarative	31. Joint position	Non-binding	Member states				NA	1
247	ASEAN	750	2010	75020101038	Chairman�s Statement	Cs. 9/3/2010	Chairman�s Statement of the 16th ASEAN Summit �Towards the Asean Community: from Vision to Action�	51.	No	Security and defence	1502. Disarmament, arms control and nuclear proliferation					Declarative	31. Joint position	Non-binding	Member states				NA	1
248	ASEAN	750	2010	75020101022	Charimans statement	Cs. 28/10/2010	Chairman�s Statement of the 17th ASEAN Summit	57.	Yes	Trade and industry	1313. Trade negotiations and agreements					Regulatory	12. Collaboration	Binding	Member states				NA	1
249	ASEAN	750	2010	75020101023	Charimans statement	Cs. 28/10/2010	Chairman�s Statement of the 17th ASEAN Summit	58.	Yes	Economic development	207. Population and development					Declarative	31. Joint position	Non-binding	Member states				NA	1
250	ASEAN	750	2010	75020101024	Charimans statement	Cs. 28/10/2010	Chairman�s Statement of the 17th ASEAN Summit	59.	Yes	Environment	912. Sustainable development					Declarative	31. Joint position	Non-binding	Member states				NA	1
251	ASEAN	750	2010	75020101025	Charimans statement	Cs. 28/10/2010	Chairman�s Statement of the 17th ASEAN Summit	60.	No	Security and defence	1502. Disarmament, arms control and nuclear proliferation					Declarative	31. Joint position	Non-binding	Member states				NA	1
252	ASEAN	750	2010	75020101026	Charimans statement	Cs. 28/10/2010	Chairman�s Statement of the 17th ASEAN Summit	61.	Yes	Governance	808. Support for good governance and democratic processes					Declarative	34. Praise or celebration	Non-binding	Member states				NA	1
253	ASEAN	750	2010	75020101027	Charimans statement	Cs. 28/10/2010	Chairman�s Statement of the 17th ASEAN Summit	62.	No	Security and defence	1502. Disarmament, arms control and nuclear proliferation					Declarative	31. Joint position	Non-binding	Member states				NA	1
254	ASEAN	750	2010	75020101028	Charimans statement	Cs. 28/10/2010	Chairman�s Statement of the 17th ASEAN Summit	63.	No	Security and defence	1509. Peacebuilding and peacekeeping					Declarative	31. Joint position	Non-binding	Member states				NA	1
255	ASEAN	750	2011	75020101001	Leaders statement	Ls 1. 8/5/2011	ASEAN Leaders� Joint Statement		Yes	IO governance	106. Operational					Administrative	52. Other	Non-binding	Member states	IO			NA	1
256	ASEAN	750	2011	75020101002	Leaders statement	Ls 2. 8/5/2011	ASEAN LEADERS� JOINT STATEMENT		Yes	Security and defence	1509. Peacebuilding and peacekeeping					Administrative	52. Other	Non-binding	Member states	IO		Foreign ministers	NA	1
257	ASEAN	750	2011	75020101003	Leaders statement	Ls 3. 8/5/2011	ASEAN LEADERS� JOINT STATEMENT		Yes	Law and crime	705. Human trafficking					Administrative	52. Other	Non-binding	Member states	IO		Minister in charge of Transnational Crimes.	NA	1
258	ASEAN	750	2011	75020101004	Chairmans statement	Ch. 7-8/5/2011	Chair�s Statement of the 18th	6.	Yes	IO governance	106. Operational					Administrative	52. Other	Non-binding	IO			ASEAN Coordinating Council (ACC)and the three Community Councils.	NA	1
259	ASEAN	750	2011	75020101005	Chairmans statement	Ch. 7-8/5/2011	Chair�s Statement of the 18th	7.	Yes	IO governance	106. Operational					Administrative	52. Other	Non-binding	Member states	IO		Ministers	NA	1
260	ASEAN	750	2011	75020101006	Chairmans statement	Ch. 7-8/5/2011	Chair�s Statement of the 18th	10.	Yes	IO governance	112. Implementation encouragement					Declarative	31. Joint position	Non-binding	Member states				NA	1
261	ASEAN	750	2011	75020101007	Chairmans statement	Ch. 7-8/5/2011	Chair�s Statement of the 18th	11.	Yes	Security and defence						Regulatory	12. Collaboration	Non-binding	Member states				NA	1
262	ASEAN	750	2011	75020101008	Chairmans statement	Ch. 7-8/5/2011	Chair�s Statement of the 18th	15-17.	No	Energy and transport	1104. Maritime issues					Declarative	31. Joint position	Non-binding	Member states	IO			NA	1
263	ASEAN	750	2011	75020101009	Chairmans statement	Ch. 7-8/5/2011	Chair�s Statement of the 18th	18.	Yes	Security and defence	1511. Terrorism					Regulatory	12. Collaboration	Non-binding	Member states				NA	1
264	ASEAN	750	2011	75020101010	Chairmans statement	Ch. 7-8/5/2011	Chair�s Statement of the 18th	19.	Yes	Law and crime	704. Drug production, trafficking					Regulatory	12. Collaboration	Non-binding	Member states				NA	1
265	ASEAN	750	2011	75020101011	Chairmans statement	Ch. 7-8/5/2011	Chair�s Statement of the 18th	20.	Yes	Law and crime	704. Drug production, trafficking					Declarative	31. Joint position	Non-binding	Member states				NA	1
266	ASEAN	750	2011	75020101012	Chairmans statement	Ch. 7-8/5/2011	Chair�s Statement of the 18th	21.-22.	Yes	Security and defence	1502. Disarmament, arms control and nuclear proliferation					Declarative	31. Joint position	Non-binding	Member states				NA	1
267	ASEAN	750	2011	75020101013	Chairmans statement	Ch. 7-8/5/2011	Chair�s Statement of the 18th	23-24.	Yes	Energy and transport	1105. Nuclear energy					Regulatory	12. Collaboration	Non-binding	Member states	IO			NA	1
268	ASEAN	750	2011	75020101014	Chairmans statement	Ch. 7-8/5/2011	Chair�s Statement of the 18th	25.	No	IO governance	106. Operational	Human rights	499. Other			Declarative	34. Praise or celebration	Non-binding	IO				NA	1
269	ASEAN	750	2011	75020101015	Chairmans statement	Ch. 7-8/5/2011	Chair�s Statement of the 18th	26.	No	IO governance	106. Operational					Declarative	31. Joint position	Non-binding	IO				NA	1
270	ASEAN	750	2011	75020101016	Chairmans statement	Ch. 7-8/5/2011	Chair�s Statement of the 18th	27.	No	IO governance	111. Appreciation and recognition					Declarative	34. Praise or celebration	Non-binding	IO				NA	1
271	ASEAN	750	2011	75020101017	Chairmans statement	Ch. 7-8/5/2011	Chair�s Statement of the 18th	28-29	Yes	IO governance	112. Implementation encouragement					Declarative	31. Joint position	Non-binding	Member states	IO			NA	1
272	ASEAN	750	2011	75020101018	Chairmans statement	Ch. 7-8/5/2011	Chair�s Statement of the 18th	30.	No	IO governance	107. IO premises and offices					Declarative	34. Praise or celebration	Non-binding	IO				NA	1
273	ASEAN	750	2011	75020101019	Chairmans statement	Ch. 7-8/5/2011	Chair�s Statement of the 18th	31.	No	IO governance	106. Operational					Declarative	31. Joint position	Non-binding	IO				NA	1
274	ASEAN	750	2011	75020101020	Chairmans statement	Ch. 7-8/5/2011	Chair�s Statement of the 18th	32.	No	Trade and industry	1313. Trade negotiations and agreements					Declarative	31. Joint position	Non-binding	Member states				NA	1
275	ASEAN	750	2011	75020101021	Chairmans statement	Ch. 7-8/5/2011	Chair�s Statement of the 18th	33-34.	Yes	Agriculture fisheries commodities	1001. Agricultural development	Health and Social Affairs	306. Nutrition	Culture and education	504. Research and knowledge management	Administrative	52. Other	Non-binding	IO	Member states			NA	1
276	ASEAN	750	2011	75020101022	Chairmans statement	Ch. 7-8/5/2011	Chair�s Statement of the 18th	36.	Yes	Energy and transport	1102. Alternative energy					Declarative	31. Joint position	Non-binding	Member states	Other state(s)	Other IO(s)	All regional stakeholders.	NA	1
277	ASEAN	750	2011	75020101023	Chairmans statement	Ch. 7-8/5/2011	Chair�s Statement of the 18th	37.	Yes	Environment	912. Sustainable development					Administrative	52. Other	Non-binding	IO	Member states			NA	1
278	ASEAN	750	2011	75020101024	Chairmans statement	Ch. 7-8/5/2011	Chair�s Statement of the 18th	38-40.	Yes	Economic development	203. Good governance promotion	Economic development	207. Population and development			Administrative	52. Other	Non-binding	IO	Member states			NA	1
279	ASEAN	750	2011	75020101025	Chairmans statement	Ch. 7-8/5/2011	Chair�s Statement of the 18th	41-42.	Yes	Finance and monetary politics	1404. Financial markets					Administrative	52. Other	Non-binding	IO	Member states			NA	1
280	ASEAN	750	2011	75020101026	Chairmans statement	Ch. 7-8/5/2011	Chair�s Statement of the 18th	45.	No	Trade and industry	1314. Tourism					Declarative	34. Praise or celebration	Non-binding	Member states				NA	1
281	ASEAN	750	2011	75020101027	Chairmans statement	Ch. 7-8/5/2011	Chair�s Statement of the 18th	46-47.	No	Trade and industry	1313. Trade negotiations and agreements	IO governance	108. IO-IO cooperation			Declarative	31. Joint position	Non-binding	Member states				NA	1
282	ASEAN	750	2011	75020101028	Chairmans statement	Ch. 7-8/5/2011	Chair�s Statement of the 18th	48.	No	Economic development	207. Population and development					Declarative	34. Praise or celebration	Non-binding	Member states				NA	1
283	ASEAN	750	2011	75020101029	Chairmans statement	Ch. 7-8/5/2011	Chair�s Statement of the 18th	49.	No	Trade and industry	1313. Trade negotiations and agreements					Declarative	31. Joint position	Non-binding	Member states				NA	1
284	ASEAN	750	2011	75020101030	Chairmans statement	Ch. 7-8/5/2011	Chair�s Statement of the 18th	50.	Yes	Trade and industry	1301. Competition					Declarative	31. Joint position	Non-binding	Member states				NA	1
285	ASEAN	750	2011	75020101031	Chairmans statement	Ch. 7-8/5/2011	Chair�s Statement of the 18th	51-52.	No	Economic development	207. Population and development					Declarative	32. Aspirational or symbolic	Non-binding	Member states				NA	1
286	ASEAN	750	2011	75020101032	Chairmans statement	Ch. 7-8/5/2011	Chair�s Statement of the 18th	53-56.	No	Culture and education	505. Cultural heritage	Economic development	207. Population and development			Declarative	31. Joint position	Non-binding	Member states				NA	1
287	ASEAN	750	2011	75020101033	Chairmans statement	Ch. 7-8/5/2011	Chair�s Statement of the 18th	57-58.	Yes	Economic development	208. Disaster relief and humanitarian action	Environment	905. Disaster risk reduction	IO governance	106. Operational	Regulatory	12. Collaboration	Non-binding	Member states				NA	1
288	ASEAN	750	2011	75020101034	Chairmans statement	Ch. 7-8/5/2011	Chair�s Statement of the 18th	61.	Yes	IO governance	112. Implementation encouragement	Labor and employment	605. Migrant workers			Declarative	31. Joint position	Non-binding	Member states				NA	1
289	ASEAN	750	2011	75020101035	Chairmans statement	Ch. 7-8/5/2011	Chair�s Statement of the 18th	62-63.	Yes	Labor and employment	605. Migrant workers					Administrative	52. Other	Non-binding	IO				NA	1
290	ASEAN	750	2011	75020101036	Chairmans statement	Ch. 7-8/5/2011	Chair�s Statement of the 18th	64.	No	Human rights	406. Women's rights	Human rights	401. Children's rights			Declarative	34. Praise or celebration	Non-binding	Member states				NA	1
291	ASEAN	750	2011	75020101037	Chairmans statement	Ch. 7-8/5/2011	Chair�s Statement of the 18th	65-66.	Yes	Human rights	401. Children's rights					Declarative	31. Joint position	Non-binding	Member states				NA	1
292	ASEAN	750	2011	75020101038	Chairmans statement	Ch. 7-8/5/2011	Chair�s Statement of the 18th	67-69.	Yes	Health and Social Affairs	303. Disease prevention, treatment, immunization					Declarative	31. Joint position	Non-binding	Member states				NA	1
293	ASEAN	750	2011	75020101039	Chairmans statement	Ch. 7-8/5/2011	Chair�s Statement of the 18th	70.	No	IO governance	111. Appreciation and recognition					Declarative	34. Praise or celebration	Non-binding	Member states				NA	1
294	ASEAN	750	2011	75020101040	Chairmans statement	Ch. 7-8/5/2011	Chair�s Statement of the 18th	71.	Yes	Human rights	410. Religious, age, handicap- based discrimination and violence					Administrative	52. Other	Non-binding	IO	Member states			NA	1
295	ASEAN	750	2011	75020101041	Chairmans statement	Ch. 7-8/5/2011	Chair�s Statement of the 18th	72-73.	No	Culture and education	502. Higher education					Declarative	34. Praise or celebration	Non-binding	IO	Member states			NA	1
296	ASEAN	750	2011	75020101042	Chairmans statement	Ch. 7-8/5/2011	Chair�s Statement of the 18th	75.	Yes	Culture and education	502. Higher education					Administrative	52. Other	Non-binding	IO	Member states			NA	1
297	ASEAN	750	2011	75020101043	Chairmans statement	Ch. 7-8/5/2011	Chair�s Statement of the 18th	76-77.	Yes	Environment	903. Climate change					Declarative	31. Joint position	Non-binding	Member states				NA	1
298	ASEAN	750	2011	75020101044	Chairmans statement	Ch. 7-8/5/2011	Chair�s Statement of the 18th	78.	Yes	Environment	912. Sustainable development					Declarative	31. Joint position	Non-binding	Member states				NA	1
299	ASEAN	750	2011	75020101045	Chairmans statement	Ch. 7-8/5/2011	Chair�s Statement of the 18th	79.	Yes	Culture and education	505. Cultural heritage					Administrative	52. Other	Non-binding	IO	Member states			NA	1
300	ASEAN	750	2011	75020101046	Chairmans statement	Ch. 7-8/5/2011	Chair�s Statement of the 18th	80.-81.	Yes	Culture and education	599. Other					Declarative	34. Praise or celebration	Non-binding	IO	Member states			NA	1
301	ASEAN	750	2011	75020101047	Chairmans statement	Ch. 7-8/5/2011	Chair�s Statement of the 18th	82.	Yes	Economic development	207. Population and development					Declarative	31. Joint position	Non-binding	Member states				NA	1
302	ASEAN	750	2011	75020101048	Chairmans statement	Ch. 7-8/5/2011	Chair�s Statement of the 18th	84-85.	Yes	IO governance	106. Operational					Declarative	31. Joint position	Non-binding	IO	Member states			NA	1
303	ASEAN	750	2011	75020101049	Chairmans statement	Ch. 7-8/5/2021	Chair�s Statement of the 18th	87.	Yes	IO governance	101. Budgets					Administrative	51. Budgetary	Non-binding	IO	Member states			NA	1
304	ASEAN	750	2011	75020101050	Chairmans statement	Ch. 7-8/5/2011	Chair�s Statement of the 18th	88.	No	Trade and industry	1313. Trade negotiations and agreements					Declarative	34. Praise or celebration	Non-binding	Member states				NA	1
305	ASEAN	750	2011	75020101051	Chairmans statement	Ch. 7-8/5/2011	Chair�s Statement of the 18th	89.	No	Energy and transport	1101. Airport, airlines, air traffic control and safety					Declarative	31. Joint position	Non-binding	Member states				NA	1
306	ASEAN	750	2011	75020101052	Chairmans statement	Ch. 7-8/5/2011	Chair�s Statement of the 18th	90.	Yes	IO governance	106. Operational					Administrative	52. Other	Non-binding	Member states				NA	1
307	ASEAN	750	2011	75020101053	Chairmans statement	Ch. 7-8/5/2011	Chair�s Statement of the 18th	91.	No	IO governance	106. Operational					Declarative	32. Aspirational or symbolic	Non-binding	Member states				NA	1
308	ASEAN	750	2011	75020101054	Chairmans statement	Ch. 7-8/5/2011	Chair�s Statement of the 18th	92.	No	IO governance	112. Implementation encouragement					Declarative	31. Joint position	Non-binding	Member states				NA	1
309	ASEAN	750	2011	75020101055	Chairmans statement	Ch. 7-8/5/2011	Chair�s Statement of the 18th	93.	No	Economic development	207. Population and development					Declarative	31. Joint position	Non-binding	Member states				NA	1
310	ASEAN	750	2011	75020101056	Chairmans statement	Ch. 7-8/5/2011	Chair�s Statement of the 18th	94.	Yes	IO governance	106. Operational					Administrative	52. Other	Non-binding	IO			Secretariat	NA	1
311	ASEAN	750	2011	75020101057	Chairmans statement	Ch. 7-8/5/2011	Chair�s Statement of the 18th	95.	Yes	IO governance	106. Operational					Declarative	31. Joint position	Non-binding	IO				NA	1
312	ASEAN	750	2011	75020101058	Chairmans statement	Ch. 7-8/5/2011	Chair�s Statement of the 18th	96.	No	Culture and education	505. Cultural heritage					Declarative	31. Joint position	Non-binding	IO			ASEAN Foundation	NA	1
313	ASEAN	750	2011	75020101059	Chairmans statement	Ch. 7-8/5/2011	Chair�s Statement of the 18th	97.	No	IO governance	110. Organizational development (membership, institutional architecture, rules of procedure, etc.)					Declarative	31. Joint position	Non-binding	IO	Member states			NA	1
314	ASEAN	750	2011	75020101060	Chairmans statement	Ch. 7-8/5/2011	Chair�s Statement of the 18th	118-119.	Yes	IO governance	106. Operational					Administrative	52. Other	Non-binding	IO				NA	1
315	ASEAN	750	2011	75020101061	Chairmans statement	Ch. 7-8/5/2011	Chair�s Statement of the 18th	122.	Yes	IO governance	106. Operational					Administrative	52. Other	Non-binding	IO				NA	1
316	ASEAN	750	2011	75020101062	Chairmans statement	Ch. 7-8/5/2011	Chair�s Statement of the 18th	123.	No	Governance	808. Support for good governance and democratic processes					Declarative	31. Joint position	Non-binding	Member states				NA	1
317	ASEAN	750	2011	75020101063	Chairmans statement	Ch. 7-8/5/2011	Chair�s Statement of the 18th	124-125.	No	Security and defence	1510. Mediation and arbitration					Declarative	34. Praise or celebration	Non-binding	Member state(s), selected			Cambodia, Thailand and Indonesia.	NA	1
318	ASEAN	750	2011	75020101064	Chairmans statement	Ch. 7-8/5/2011	Chair�s Statement of the 18th	126-127.	Yes	International affairs	1605. International law	Law and crime	708. Rule of law			Declarative	31. Joint position	Non-binding	Member states				NA	1
319	ASEAN	750	2011	75020101065	Chairmans statement	Ch. 7-8/5/2011	Chair�s Statement of the 18th	131-133.	No	Security and defence	1509. Peacebuilding and peacekeeping					Declarative	31. Joint position	Non-binding	Member states				NA	1
320	ASEAN	750	2011	75020101066	Chairmans statement	Ch. 7-8/5/2011	Chair�s Statement of the 18th	134-135	No	IO governance	108. IO-IO cooperation	Finance and monetary politics	1404. Financial markets			Declarative	31. Joint position	Non-binding	Member states				NA	1
321	ASEAN	750	2011	75020101067	Chairmans statement	Ch. 7-8/5/2011	Chair�s Statement of the 18th	136.	Yes	Economic development	207. Population and development					Declarative	31. Joint position	Non-binding	Member states				NA	1
322	ASEAN	750	2011	75020101068	Chairmans statement	Ch. 7-8/5/2011	Chair�s Statement of the 18th	138.	Yes	IO governance	110. Organizational development (membership, institutional architecture, rules of procedure, etc.)					Constitutional	41. Membership	Non-binding	IO	Member states			NA	1
323	ASEAN	750	2011	75020111001	Leaders statement	Ls 1. 17/11/2011	ASEAN LEADERS� STATEMENT ON COOPERATION	1-2.	Yes	Economic development	208. Disaster relief and humanitarian action	Agriculture fisheries commodities	1007. Food inspection and safety			Declarative	31. Joint position	Non-binding	Member states				NA	1
324	ASEAN	750	2011	75020111002	Leaders statement	Ls 1. 17/11/2011	ASEAN LEADERS� STATEMENT ON COOPERATION	3-4.	Yes	IO governance	106. Operational	Economic development	208. Disaster relief and humanitarian action			Declarative	31. Joint position	Non-binding	IO			Secretary-General and the ASEAN Committee on Disaster Management	NA	1
325	ASEAN	750	2011	75020111003	Declaration	Dec 1. 17/11/2011	BALI DECLARATION		Yes	IO governance	106. Operational	IO governance	108. IO-IO cooperation			Regulatory	12. Collaboration	Non-binding	Member states				NA	1
326	ASEAN	750	2011	75020111004	Declaration	Dec 2. 17/11/2011	BALI DECLARATION ON THE ENHANCMENT		Yes	Human rights	410. Religious, age, handicap- based discrimination and violence	Health and Social Affairs	309. Welfare			Regulatory	12. Collaboration	Non-binding	Member states				NA	1
327	ASEAN	750	2011	75020111005	Leaders statement	Ls 2. 17/11/2011	ASEAN LEADERS� STATEMENT ON CLIMATE CHANGE	1 and 4	Yes	Environment	903. Climate change					Declarative	31. Joint position	Non-binding	Member states	Other state(s)		All UNFCCC parties.	NA	1
328	ASEAN	750	2011	75020111006	Leaders statement	Ls 2. 17/11/2011	ASEAN LEADERS� STATEMENT ON CLIMATE CHANGE	2-3, 7, 9, 17-19.	Yes	Environment	903. Climate change					Administrative	52. Other	Non-binding	Member states				NA	1
329	ASEAN	750	2011	75020111007	Leaders statement	Ls 2. 17/11/2011	ASEAN LEADERS� STATEMENT ON CLIMATE CHANGE	5-6, 8.	Yes	Environment	912. Sustainable development	Energy and transport	1103. Fossil energy			Declarative	31. Joint position	Non-binding	Other state(s)			Developed countries	NA	1
330	ASEAN	750	2011	75020111008	Leaders statement	Ls 2. 17/11/2011	ASEAN LEADERS� STATEMENT ON CLIMATE CHANGE	10-12.	Yes	Environment	912. Sustainable development	Science and technology	1206. International scientific cooperation			Declarative	31. Joint position	Non-binding	Member states	Other state(s)		All UNFCCC parties.	NA	1
331	ASEAN	750	2011	75020111009	Leaders statement	Ls 2. 17/11/2011	ASEAN LEADERS� STATEMENT ON CLIMATE CHANGE	13-15.	No	International affairs	1604. International organizations and agreements					Declarative	31. Joint position	Non-binding	Other IO(s)			UNFCCC	NA	1
332	ASEAN	750	2011	75020111010	Leaders statement	Ls 2. 17/11/2011	ASEAN LEADERS� STATEMENT ON CLIMATE CHANGE	16.	Yes	Economic development	203. Good governance promotion					Declarative	31. Joint position	Non-binding	Other state(s)			Developed countries	NA	1
333	ASEAN	750	2011	75020111011	Declaration	Dec 3. 17/11/2011	ASEAN DECLARATION OF COMMITMENT		Yes	Health and Social Affairs	303. Disease prevention, treatment, immunization					Declarative	31. Joint position	Non-binding	Member states				NA	1
334	ASEAN	750	2011	75020111012	Chairmans statement	Cs. 17/11/2011	Chair�s Statement of the 19th ASEAN summit	6-8.	No	IO governance	106. Operational					Declarative	34. Praise or celebration	Non-binding	IO	Member states			NA	1
335	ASEAN	750	2011	75020111013	Chairmans statement	Cs. 17/11/2011	Chair�s Statement of the 19th ASEAN summit	10.	No	IO governance	110. Organizational development (membership, institutional architecture, rules of procedure, etc.)					Declarative	34. Praise or celebration	Non-binding	Member state(s), selected			Canada	NA	1
336	ASEAN	750	2011	75020111014	Chairmans statement	Cs. 17/11/2011	Chair�s Statement of the 19th ASEAN summit	11.	Yes	IO governance	107. IO premises and offices					Administrative	52. Other	Non-binding	IO			ASEANSAI	NA	1
337	ASEAN	750	2011	75020111015	Chairmans statement	Cs. 17/11/2011	Chair�s Statement of the 19th ASEAN summit	12-13.	Yes	IO governance	112. Implementation encouragement					Administrative	52. Other	Non-binding	IO	Member states		Foreign Ministers	NA	1
338	ASEAN	750	2011	75020111016	Chairmans statement	Cs. 17/11/2011	Chair�s Statement of the 19th ASEAN summit	14-17.	Yes	Energy and transport	1104. Maritime issues					Declarative	31. Joint position	Non-binding	Member states				NA	1
339	ASEAN	750	2011	75020111017	Chairmans statement	Cs. 17/11/2011	Chair�s Statement of the 19th ASEAN summit	18.	No	Law and crime	703. Crime prevention					Declarative	31. Joint position	Non-binding	Member states				NA	1
340	ASEAN	750	2011	75020111018	Chairmans statement	Cs. 17/11/2011	Chair�s Statement of the 19th ASEAN summit	21-22.	No	Security and defence	1509. Peacebuilding and peacekeeping	IO governance	108. IO-IO cooperation			Declarative	31. Joint position	Non-binding	Member states				NA	1
341	ASEAN	750	2011	75020111019	Chairmans statement	Cs. 17/11/2011	Chair�s Statement of the 19th ASEAN summit	28.	Yes	IO governance	111. Appreciation and recognition	Security and defence	1501. Defense alliances and security assistance			Declarative	34. Praise or celebration	Non-binding	Member states				NA	1
342	ASEAN	750	2011	75020111020	Chairmans statement	Cs. 17/11/2011	Chair�s Statement of the 19th ASEAN summit	29-30.	No	Security and defence	1502. Disarmament, arms control and nuclear proliferation					Declarative	34. Praise or celebration	Non-binding	Other state(s)			Nuclear weapon states.	NA	1
343	ASEAN	750	2011	75020111021	Chairmans statement	Cs. 17/11/2011	Chair�s Statement of the 19th ASEAN summit	31-32.	Yes	Security and defence	1502. Disarmament, arms control and nuclear proliferation					Administrative	52. Other	Non-binding	Member states	IO			NA	1
344	ASEAN	750	2011	75020111022	Chairmans statement	Cs. 17/11/2011	Chair�s Statement of the 19th ASEAN summit	33-34.	No	Human rights	403. Freedom of speech, voting rights, right to privacy	IO governance	107. IO premises and offices			Administrative	52. Other	Non-binding	IO				NA	1
345	ASEAN	750	2011	75020111023	Chairmans statement	Cs. 17/11/2011	Chair�s Statement of the 19th ASEAN summit	36.	Yes	International affairs	1603. Border control					Administrative	52. Other	Non-binding	Member states	IO		Relevant ministers	NA	1
346	ASEAN	750	2011	75020111024	Chairmans statement	Cs. 17/11/2011	Chair�s Statement of the 19th ASEAN summit	38.	Yes	IO governance	112. Implementation encouragement					Administrative	52. Other	Non-binding	IO			The Chairsof related sectoral bodies.	NA	1
347	ASEAN	750	2011	75020111025	Chairmans statement	Cs. 17/11/2011	Chair�s Statement of the 19th ASEAN summit	39.	No	Economic development	203. Good governance promotion					Declarative	31. Joint position	Non-binding	Member states				NA	1
348	ASEAN	750	2011	75020111026	Chairmans statement	Cs. 17/11/2011	Chair�s Statement of the 19th ASEAN summit	41-43.	Yes	Economic development	207. Population and development					Regulatory	12. Collaboration	Non-binding	Member states				NA	1
349	ASEAN	750	2011	75020111027	Chairmans statement	Cs. 17/11/2011	Chair�s Statement of the 19th ASEAN summit	44.	Yes	IO governance	101. Budgets					Declarative	34. Praise or celebration	Non-binding	Member state(s), selected			Singapore	NA	1
350	ASEAN	750	2011	75020111028	Chairmans statement	Cs. 17/11/2011	Chair�s Statement of the 19th ASEAN summit	45-46.	Yes	Trade and industry	1312. Tariff and import restrictions	Trade and industry	1313. Trade negotiations and agreements			Administrative	52. Other	Binding	Member states				NA	1
351	ASEAN	750	2011	75020111029	Chairmans statement	Cs. 17/11/2011	Chair�s Statement of the 19th ASEAN summit	47.	No	Trade and industry	1313. Trade negotiations and agreements					Declarative	34. Praise or celebration	Non-binding	Member states				NA	1
352	ASEAN	750	2011	75020111030	Chairmans statement	Cs. 17/11/2011	Chair�s Statement of the 19th ASEAN summit	48.	No	IO governance	111. Appreciation and recognition					Declarative	34. Praise or celebration	Non-binding	Member states				NA	1
353	ASEAN	750	2011	75020111031	Chairmans statement	Cs. 17/11/2011	Chair�s Statement of the 19th ASEAN summit	49.	No	Economic development	207. Population and development					Declarative	32. Aspirational or symbolic	Non-binding	Member states				NA	1
354	ASEAN	750	2011	75020111032	Chairmans statement	Cs. 17/11/2011	Chair�s Statement of the 19th ASEAN summit	51.	No	IO governance	111. Appreciation and recognition					Declarative	34. Praise or celebration	Non-binding	Member state(s), selected			Indonesia-EIRA-Harvard Symposium	NA	1
355	ASEAN	750	2011	75020111033	Chairmans statement	Cs. 17/11/2011	Chair�s Statement of the 19th ASEAN summit	54	No	Energy and transport	1199. Other					Declarative	34. Praise or celebration	Non-binding	IO	Member states		Relevant sectoral bodies.	NA	1
356	ASEAN	750	2011	75020111034	Chairmans statement	Cs. 17/11/2011	Chair�s Statement of the 19th ASEAN summit	55.	No	Trade and industry	1314. Tourism					Declarative	34. Praise or celebration	Non-binding	IO	Member states		Tourism sector	NA	1
357	ASEAN	750	2011	75020111035	Chairmans statement	Cs. 17/11/2011	Chair�s Statement of the 19th ASEAN summit	58.	Yes	Health and Social Affairs	306. Nutrition	Agriculture fisheries commodities	1007. Food inspection and safety			Declarative	31. Joint position	Non-binding	Member states				NA	1
358	ASEAN	750	2011	75020111036	Chairmans statement	Cs. 17/11/2011	Chair�s Statement of the 19th ASEAN summit	62-63.	Yes	Energy and transport	1103. Fossil energy	Energy and transport	1102. Alternative energy			Declarative	31. Joint position	Non-binding	Member states	Other state(s)		Members and dialogue partners.	NA	1
359	ASEAN	750	2011	75020111037	Chairmans statement	Cs. 17/11/2011	Chair�s Statement of the 19th ASEAN summit	64.	No	Energy and transport	1103. Fossil energy					Declarative	31. Joint position	Non-binding	Member states				NA	1
360	ASEAN	750	2011	75020111038	Chairmans statement	Cs. 17/11/2011	Chair�s Statement of the 19th ASEAN summit	65-66.	Yes	IO governance	101. Budgets	Finance and monetary politics	1404. Financial markets			Declarative	31. Joint position	Non-binding	Member states				NA	1
361	ASEAN	750	2011	75020111039	Chairmans statement	Cs. 17/11/2011	Chair�s Statement of the 19th ASEAN summit	70.	Yes	Environment	906. Environmental risk management					Administrative	52. Other	Non-binding	IO	Member states		Relevant ministers	NA	1
362	ASEAN	750	2011	75020111040	Chairmans statement	Cs. 17/11/2011	Chair�s Statement of the 19th ASEAN summit	71-72.	Yes	Environment	906. Environmental risk management					Declarative	31. Joint position	Non-binding	Member states	IO			NA	1
363	ASEAN	750	2011	75020111041	Chairmans statement	Cs. 17/11/2011	Chair�s Statement of the 19th ASEAN summit	73.	Yes	Labor and employment	605. Migrant workers					Declarative	31. Joint position	Non-binding	Member states	IO			NA	1
364	ASEAN	750	2011	75020111042	Chairmans statement	Cs. 17/11/2011	Chair�s Statement of the 19th ASEAN summit	77.	No	Environment	912. Sustainable development					Declarative	31. Joint position	Non-binding	Member states				NA	1
365	ASEAN	750	2011	75020111043	Chairmans statement	Cs. 17/11/2011	Chair�s Statement of the 19th ASEAN summit	78.	No	Environment	912. Sustainable development					Declarative	31. Joint position	Non-binding	Member states				NA	1
366	ASEAN	750	2011	75020111044	Chairmans statement	Cs. 17/11/2011	Chair�s Statement of the 19th ASEAN summit	79-80-	Yes	Culture and education	502. Higher education					Declarative	32. Aspirational or symbolic	Non-binding	Member states				NA	1
367	ASEAN	750	2011	75020111045	Chairmans statement	Cs. 17/11/2011	Chair�s Statement of the 19th ASEAN summit	81.	No	Culture and education	504. Research and knowledge management					Declarative	34. Praise or celebration	Non-binding	Member states	IO			NA	1
368	ASEAN	750	2011	75020111046	Chairmans statement	Cs. 17/11/2011	Chair�s Statement of the 19th ASEAN summit	83-84.	No	Human rights	401. Children's rights	Human rights	406. Women's rights			Declarative	34. Praise or celebration	Non-binding	Member states				NA	1
369	ASEAN	750	2011	75020121047	Chairmans statement	Cs. 17/11/2011	Chair�s Statement of the 19th ASEAN summit	85.	No	Culture and education	504. Research and knowledge management					Declarative	34. Praise or celebration	Non-binding	Member states				NA	1
370	ASEAN	750	2011	75020111048	Chairmans statement	Cs. 17/11/2011	Chair�s Statement of the 19th ASEAN summit	87.	No	Health and Social Affairs	303. Disease prevention, treatment, immunization					Declarative	32. Aspirational or symbolic	Non-binding	Member states				NA	1
371	ASEAN	750	2011	75020111049	Chairmans statement	Cs. 17/11/2011	Chair�s Statement of the 19th ASEAN summit	91.	Yes	Culture and education	599. Other					Administrative	52. Other	Non-binding	Member states	IO			NA	1
372	ASEAN	750	2011	75020111050	Chairmans statement	Cs. 17/11/2011	Chair�s Statement of the 19th ASEAN summit	93.	Yes	Science and technology	1202. Communications					Declarative	31. Joint position	Non-binding	Member states				NA	1
373	ASEAN	750	2011	75020111051	Chairmans statement	Cs. 17/11/2011	Chair�s Statement of the 19th ASEAN summit	94-96.	Yes	IO governance	101. Budgets	IO governance	108. IO-IO cooperation			Administrative	52. Other	Non-binding	Member states	IO			NA	1
374	ASEAN	750	2011	75020111052	Chairmans statement	Cs. 17/11/2011	Chair�s Statement of the 19th ASEAN summit	97.	No	Economic development	207. Population and development					Declarative	31. Joint position	Non-binding	Member states				NA	1
375	ASEAN	750	2011	75020111053	Chairmans statement	Cs. 17/11/2011	Chair�s Statement of the 19th ASEAN summit	98.	No	Energy and transport	1199. Other	Trade and industry	1314. Tourism			Declarative	31. Joint position	Non-binding	Member states				NA	1
376	ASEAN	750	2011	75020111054	Chairmans statement	Cs. 17/11/2011	Chair�s Statement of the 19th ASEAN summit	99.	No	IO governance	107. IO premises and offices					Declarative	34. Praise or celebration	Non-binding	IO				NA	1
377	ASEAN	750	2011	75020111055	Chairmans statement	Cs. 17/11/2011	Chair�s Statement of the 19th ASEAN summit	101.	No	IO governance	106. Operational					Declarative	31. Joint position	Non-binding	Member states				NA	1
378	ASEAN	750	2011	75020111056	Chairmans statement	Cs. 17/11/2011	Chair�s Statement of the 19th ASEAN summit	103.	No	Trade and industry	1310. Small- and medium enterprises					Declarative	34. Praise or celebration	Non-binding	IO				NA	1
379	ASEAN	750	2011	75020111057	Chairmans statement	Cs. 17/11/2011	Chair�s Statement of the 19th ASEAN summit	104-108.	Yes	Culture and education	505. Cultural heritage					Declarative	34. Praise or celebration	Non-binding	Member states				NA	1
380	ASEAN	750	2011	75020111058	Chairmans statement	Cs. 17/11/2011	Chair�s Statement of the 19th ASEAN summit	109.	No	IO governance	110. Organizational development (membership, institutional architecture, rules of procedure, etc.)					Declarative	34. Praise or celebration	Non-binding	Member states				NA	1
381	ASEAN	750	2011	75020111059	Chairmans statement	Cs. 17/11/2011	Chair�s Statement of the 19th ASEAN summit	111-112.	Yes	IO governance	112. Implementation encouragement					Administrative	52. Other	Non-binding	IO			Committee of permanent representatives (CPR).	NA	1
382	ASEAN	750	2011	75020111060	Chairmans statement	Cs. 17/11/2011	Chair�s Statement of the 19th ASEAN summit	113.	Yes	IO governance	106. Operational					Administrative	52. Other	Non-binding	IO				NA	1
383	ASEAN	750	2011	75020111061	Chairmans statement	Cs. 17/11/2011	Chair�s Statement of the 19th ASEAN summit	114.	Yes	Culture and education	505. Cultural heritage					Declarative	34. Praise or celebration	Non-binding	Member states				NA	1
384	ASEAN	750	2011	75020111062	Chairmans statement	Cs. 17/11/2011	Chair�s Statement of the 19th ASEAN summit	115.	No	Security and defence	1509. Peacebuilding and peacekeeping					Declarative	31. Joint position	Non-binding	Member states				NA	1
385	ASEAN	750	2011	75020111063	Chairmans statement	Cs. 17/11/2011	Chair�s Statement of the 19th ASEAN summit	143.	No	Security and defence	1509. Peacebuilding and peacekeeping					Declarative	31. Joint position	Non-binding	Member states				NA	1
386	ASEAN	750	2011	75020111064	Chairmans statement	Cs. 17/11/2011	Chair�s Statement of the 19th ASEAN summit	144.	No	Governance	808. Support for good governance and democratic processes					Declarative	31. Joint position	Non-binding	Member states				NA	1
387	ASEAN	750	2011	75020111065	Chairmans statement	Cs. 17/11/2011	Chair�s Statement of the 19th ASEAN summit	145.	No	International affairs	1603. Border control					Declarative	31. Joint position	Non-binding	Member states				NA	1
388	ASEAN	750	2011	75020111066	Chairmans statement	Cs. 17/11/2011	Chair�s Statement of the 19th ASEAN summit	146.	Yes	IO governance	110. Organizational development (membership, institutional architecture, rules of procedure, etc.)					Administrative	52. Other	Non-binding	IO				NA	1
389	ASEAN	750	2011	75020111067	Chairmans statement	Cs. 17/11/2011	Chair�s Statement of the 19th ASEAN summit	151.	No	Security and defence	1509. Peacebuilding and peacekeeping					Declarative	31. Joint position	Non-binding	Member states				NA	1
390	ASEAN	750	2011	75020111068	Chairmans statement	Cs. 17/11/2011	Chair�s Statement of the 19th ASEAN summit	152.	No	Governance	808. Support for good governance and democratic processes					Declarative	31. Joint position	Non-binding	Member states				NA	1
391	ASEAN	750	2011	75020111069	Chairmans statement	Cs. 17/11/2011	Chair�s Statement of the 19th ASEAN summit	153.	No	Governance	808. Support for good governance and democratic processes					Declarative	31. Joint position	Non-binding	Member states				NA	1
392	ASEAN	750	2011	75020111070	Chairmans statement	Cs. 17/11/2011	Chair�s Statement of the 19th ASEAN summit	154.	No	Economic development	207. Population and development	Governance	808. Support for good governance and democratic processes			Declarative	31. Joint position	Non-binding	Member states				NA	1
393	ASEAN	750	2011	75020111071	Chairmans statement	Cs. 17/11/2011	Chair�s Statement of the 19th ASEAN summit	155.	No	IO governance	108. IO-IO cooperation					Declarative	34. Praise or celebration	Non-binding	Member state(s), selected			Indonesia	NA	1
394	ASEAN	750	2011	75020111072	Chairmans statement	Cs. 17/11/2011	Chair�s Statement of the 19th ASEAN summit	156.	No	Trade and industry	1313. Trade negotiations and agreements					Declarative	31. Joint position	Non-binding	Member states				NA	1
395	ASEAN	750	2011	75020111073	Chairmans statement	Cs. 17/11/2011	Chair�s Statement of the 19th ASEAN summit	157-158.	No	Economic development	207. Population and development					Regulatory	12. Collaboration	Non-binding	Member states				NA	1
396	ASEAN	750	2011	75020111074	Chairmans statement	Cs. 17/11/2011	Chair�s Statement of the 19th ASEAN summit	159-160.	No	Trade and industry	1313. Trade negotiations and agreements					Declarative	31. Joint position	Non-binding	Member states				NA	1
397	ASEAN	750	2011	75020111075	Chairmans statement	Cs. 17/11/2011	Chair�s Statement of the 19th ASEAN summit	161.	Yes	IO governance	108. IO-IO cooperation					Declarative	31. Joint position	Non-binding	Other IO(s)			WTO	NA	1
398	ASEAN	750	2011	75020111076	Chairmans statement	Cs. 17/11/2011	Chair�s Statement of the 19th ASEAN summit	162.	No	Environment	912. Sustainable development					Declarative	31. Joint position	Non-binding	Member states				NA	1
399	ASEAN	750	2011	75020111077	Chairmans statement	Cs. 17/11/2011	Chair�s Statement of the 19th ASEAN summit	163.	No	IO governance	108. IO-IO cooperation					Declarative	31. Joint position	Non-binding	Other IO(s)			UNSC	NA	1
400	ASEAN	750	2011	75020111078	Chairmans statement	Cs. 17/11/2011	Chair�s Statement of the 19th ASEAN summit	164.	No	IO governance	108. IO-IO cooperation					Administrative	52. Other	Non-binding	IO			ANYC	NA	1
401	ASEAN	750	2011	75020111079	Chairmans statement	Cs. 17/11/2011	Chair�s Statement of the 19th ASEAN summit	165.	No	Security and defence	1511. Terrorism					Declarative	34. Praise or celebration	Non-binding	Member states				NA	1
402	ASEAN	750	2011	75020111080	Chairmans statement	Cs. 17/11/2011	Chair�s Statement of the 19th ASEAN summit	166.	No	Economic development	207. Population and development	Culture and education	505. Cultural heritage	Security and defence	1509. Peacebuilding and peacekeeping	Declarative	32. Aspirational or symbolic	Non-binding	Member states				NA	1
403	ASEAN	750	2012	75020121001	Declaration	Dec 1. 1/4/2012	ASEAN Leaders� Declaration		Yes	Health and Social Affairs	304. Drug abuse					Declarative	31. Joint position	Non-binding	Member states	IO			NA	1
404	ASEAN	750	2012	75020121002	Agenda	Aga. 1. 3/4/2011	PHNOM PENH AGENDA		Yes	Finance and monetary politics	1404. Financial markets	Human rights	406. Women's rights	Agriculture fisheries commodities	1007. Food inspection and safety	Regulatory	12. Collaboration	Non-binding	Member states				NA	1
405	ASEAN	750	2012	75020121003	Declaration	Dec 2. 3/4/2012	Phnom Penh Declaration on ASEAN: One Community		Yes	Economic development	207. Population and development	Culture and education	505. Cultural heritage	Security and defence	1509. Peacebuilding and peacekeeping	Declarative	31. Joint position	Non-binding	Member states				NA	1
406	ASEAN	750	2012	75020121004	Chairmans statement	Cs 1. 4/4/2012	Statement by the Chairman of ASEAN On the 45th Anniversary of ASEAN: The Way Forward	20.	Yes	IO governance	112. Implementation encouragement	IO governance	108. IO-IO cooperation	IO governance	109. TNA access and cooperation	Declarative	31. Joint position	Non-binding	Member states				NA	1
407	ASEAN	750	2012	75020121005	Chairmans statement	Cs 2. 3-4/4/2012	Chairman�s Statement of the 20thASEAN Summit	6-7.	Yes	Economic development	207. Population and development	Culture and education	505. Cultural heritage	Security and defence	1509. Peacebuilding and peacekeeping	Declarative	31. Joint position	Non-binding	Member states				NA	1
408	ASEAN	750	2012	75020121007	Chairmans statement	Cs 2. 3-4/4/2012	Chairman�s Statement of the 20thASEAN Summit	11.	No	IO governance	110. Organizational development (membership, institutional architecture, rules of procedure, etc.)					Declarative	34. Praise or celebration	Non-binding	Member states				NA	1
409	ASEAN	750	2012	75020121008	Chairmans statement	Cs 2. 3-4/4/2012	Chairman�s Statement of the 20thASEAN Summit	12.	No	IO governance	111. Appreciation and recognition	IO governance	106. Operational			Administrative	52. Other	Non-binding	IO			The Committee of Permanent Representatives.	NA	1
410	ASEAN	750	2012	75020121009	Chairmans statement	Cs 2. 3-4/4/2012	Chairman�s Statement of the 20thASEAN Summit	13-14.	Yes	IO governance	106. Operational					Administrative	52. Other	Non-binding	IO				NA	1
411	ASEAN	750	2012	75020121010	Chairmans statement	Cs 2. 3-4/4/2012	Chairman�s Statement of the 20thASEAN Summit	15.	Yes	IO governance	101. Budgets	Culture and education	505. Cultural heritage			Administrative	52. Other	Non-binding	Member states	IO		Relevant ministers	NA	1
412	ASEAN	750	2012	75020121011	Chairmans statement	Cs 2. 3-4/4/2012	Chairman�s Statement of the 20thASEAN Summit	16.	No	IO governance	110. Organizational development (membership, institutional architecture, rules of procedure, etc.)					Declarative	34. Praise or celebration	Non-binding	Member states				NA	1
413	ASEAN	750	2012	75020121012	Chairmans statement	Cs 2. 3-4/4/2012	Chairman�s Statement of the 20thASEAN Summit	18.	Yes	IO governance	112. Implementation encouragement					Administrative	52. Other	Non-binding	Member states	IO			NA	1
414	ASEAN	750	2012	75020121013	Chairmans statement	Cs 2. 3-4/4/2012	Chairman�s Statement of the 20thASEAN Summit	19.	No	IO governance	112. Implementation encouragement					Declarative	31. Joint position	Non-binding	Member states				NA	1
415	ASEAN	750	2012	75020121014	Chairmans statement	Cs 2. 3-4/4/2012	Chairman�s Statement of the 20thASEAN Summit	20.	Yes	IO governance	108. IO-IO cooperation					Declarative	31. Joint position	Non-binding	Member states				NA	1
416	ASEAN	750	2012	75020121015	Chairmans statement	Cs 2. 3-4/4/2012	Chairman�s Statement of the 20thASEAN Summit	22.	Yes	Security and defence	1509. Peacebuilding and peacekeeping					Administrative	52. Other	Non-binding	Member states	IO		ASEAN foreign ministers	NA	1
417	ASEAN	750	2012	75020121016	Chairmans statement	Cs 2. 3-4/4/2012	Chairman�s Statement of the 20thASEAN Summit	23-24.	No	Security and defence	1502. Disarmament, arms control and nuclear proliferation					Declarative	31. Joint position	Non-binding	Member states				NA	1
418	ASEAN	750	2012	75020121017	Chairmans statement	Cs 2. 3-4/4/2012	Chairman�s Statement of the 20thASEAN Summit	25-26	Yes	IO governance	110. Organizational development (membership, institutional architecture, rules of procedure, etc.)	Security and defence	1509. Peacebuilding and peacekeeping			Declarative	31. Joint position	Non-binding	Member states	IO			NA	1
419	ASEAN	750	2012	75020121018	Chairmans statement	Cs 2. 3-4/4/2012	Chairman�s Statement of the 20thASEAN Summit	27.	Yes	Energy and transport	1104. Maritime issues					Declarative	31. Joint position	Non-binding	Member states				NA	1
420	ASEAN	750	2012	75020121019	Chairmans statement	Cs 2. 3-4/4/2012	Chairman�s Statement of the 20thASEAN Summit	30.	Yes	Law and crime	705. Human trafficking					Administrative	52. Other	Non-binding	Member states	IO			NA	1
421	ASEAN	750	2012	75020121020	Chairmans statement	Cs 2. 3-4/4/2012	Chairman�s Statement of the 20thASEAN Summit	31.	No	Security and defence	1501. Defense alliances and security assistance					Declarative	31. Joint position	Non-binding	Member states				NA	1
422	ASEAN	750	2012	75020121021	Chairmans statement	Cs 2. 3-4/4/2012	Chairman�s Statement of the 20thASEAN Summit	32.	No	Security and defence	1511. Terrorism					Declarative	34. Praise or celebration	Non-binding	Member states				NA	1
423	ASEAN	750	2012	75020121022	Chairmans statement	Cs 2. 3-4/4/2012	Chairman�s Statement of the 20thASEAN Summit	33.	Yes	Human rights	403. Freedom of speech, voting rights, right to privacy					Declarative	31. Joint position	Non-binding	Member states				NA	1
424	ASEAN	750	2012	75020121023	Chairmans statement	Cs 2. 3-4/4/2012	Chairman�s Statement of the 20thASEAN Summit	34.	Yes	International affairs	1603. Border control					Regulatory	12. Collaboration	Binding	Member states				NA	1
425	ASEAN	750	2012	75020121024	Chairmans statement	Cs 2. 3-4/4/2012	Chairman�s Statement of the 20thASEAN Summit	35.	Yes	Economic development	207. Population and development					Declarative	31. Joint position	Non-binding	Member states				NA	1
426	ASEAN	750	2012	75020121025	Chairmans statement	Cs 2. 3-4/4/2012	Chairman�s Statement of the 20thASEAN Summit	36-37.	Yes	IO governance	112. Implementation encouragement					Declarative	31. Joint position	Non-binding	Member states				NA	1
427	ASEAN	750	2012	75020121026	Chairmans statement	Cs 2. 3-4/4/2012	Chairman�s Statement of the 20thASEAN Summit	39.	Yes	Trade and industry	1312. Tariff and import restrictions	Trade and industry	1309. Non-tariff measures			Declarative	31. Joint position	Non-binding	Member states				NA	1
428	ASEAN	750	2012	75020121027	Chairmans statement	Cs 2. 3-4/4/2012	Chairman�s Statement of the 20thASEAN Summit	41.	Yes	Finance and monetary politics	1406. Productivity and growth					Declarative	34. Praise or celebration	Non-binding	Member states				NA	1
429	ASEAN	750	2012	75020121028	Chairmans statement	Cs 2. 3-4/4/2022	Chairman�s Statement of the 20thASEAN Summit	42.	Yes	Trade and industry	1313. Trade negotiations and agreements					Declarative	31. Joint position	Non-binding	Member states				NA	1
430	ASEAN	750	2012	75020121029	Chairmans statement	Cs 2. 3-4/4/2012	Chairman�s Statement of the 20thASEAN Summit	43.	No	IO governance	105. Meeting governance					Declarative	34. Praise or celebration	Non-binding	Member state(s), selected			Indonesia	NA	1
431	ASEAN	750	2012	75020121030	Chairmans statement	Cs 2. 3-4/4/2012	Chairman�s Statement of the 20thASEAN Summit	44.	No	Finance and monetary politics	1407. Public finance and fiscal policy					Declarative	31. Joint position	Non-binding	Member states				NA	1
432	ASEAN	750	2012	75020121031	Chairmans statement	Cs 2. 3-4/4/2012	Chairman�s Statement of the 20thASEAN Summit	46..	No	Environment	909. Natural resource and forest management					Declarative	34. Praise or celebration	Non-binding	Member states				NA	1
433	ASEAN	750	2012	75020121032	Chairmans statement	Cs 2. 3-4/4/2012	Chairman�s Statement of the 20thASEAN Summit	49.	No	Economic development	203. Good governance promotion					Declarative	34. Praise or celebration	Non-binding	Member states				NA	1
434	ASEAN	750	2012	75020121033	Chairmans statement	Cs 2. 3-4/4/2012	Chairman�s Statement of the 20thASEAN Summit	51.	No	Trade and industry	1312. Tariff and import restrictions	Finance and monetary politics	1404. Financial markets			Administrative	52. Other	Non-binding	Member states	IO			NA	1
435	ASEAN	750	2012	75020121034	Chairmans statement	Cs 2. 3-4/4/2012	Chairman�s Statement of the 20thASEAN Summit	52.	No	Trade and industry	1314. Tourism					Declarative	34. Praise or celebration	Non-binding	Member states				NA	1
436	ASEAN	750	2012	75020121035	Chairmans statement	Cs 2. 3-4/4/2012	Chairman�s Statement of the 20thASEAN Summit	55.		Law and crime	705. Human trafficking					Administrative	52. Other	Non-binding	Member states	IO			NA	1
437	ASEAN	750	2012	75020121036	Chairmans statement	Cs 2. 3-4/4/2012	Chairman�s Statement of the 20thASEAN Summit	56.	Yes	Human rights	406. Women's rights					Declarative	31. Joint position	Non-binding	Member states				NA	1
438	ASEAN	750	2012	75020121037	Chairmans statement	Cs 2. 3-4/4/2012	Chairman�s Statement of the 20thASEAN Summit	57.	No	Human rights	401. Children's rights	Human rights	406. Women's rights			Declarative	34. Praise or celebration	Non-binding	Member states				NA	1
439	ASEAN	750	2012	75020121038	Chairmans statement	Cs 2. 3-4/4/2012	Chairman�s Statement of the 20thASEAN Summit	58.	No	Human rights	410. Religious, age, handicap- based discrimination and violence					Declarative	34. Praise or celebration	Non-binding	Member states				NA	1
440	ASEAN	750	2012	75020121039	Chairmans statement	Cs 2. 3-4/4/2012	Chairman�s Statement of the 20thASEAN Summit	60.	Yes	IO governance	106. Operational	Economic development	208. Disaster relief and humanitarian action			Declarative	34. Praise or celebration	Non-binding	Member states				NA	1
441	ASEAN	750	2012	75020121040	Chairmans statement	Cs 2. 3-4/4/2012	Chairman�s Statement of the 20thASEAN Summit	61.	Yes	IO governance	101. Budgets					Distributive	22. Redistributive	Non-binding	Member states				NA	1
442	ASEAN	750	2012	75020121041	Chairmans statement	Cs 2. 3-4/4/2012	Chairman�s Statement of the 20thASEAN Summit	62.	No	Economic development	208. Disaster relief and humanitarian action					Declarative	31. Joint position	Non-binding	Member states				NA	1
443	ASEAN	750	2012	75020121042	Chairmans statement	Cs 2. 3-4/4/2012	Chairman�s Statement of the 20thASEAN Summit	63.	No	Culture and education	505. Cultural heritage					Declarative	31. Joint position	Non-binding	Member states				NA	1
444	ASEAN	750	2012	75020121043	Chairmans statement	Cs 2. 3-4/4/2012	Chairman�s Statement of the 20thASEAN Summit	64.	Yes	Environment	906. Environmental risk management					Regulatory	12. Collaboration	Non-binding	Member states				NA	1
445	ASEAN	750	2012	75020121044	Chairmans statement	Cs 2. 3-4/4/2012	Chairman�s Statement of the 20thASEAN Summit	65.	No	Culture and education	599. Other					Declarative	34. Praise or celebration	Non-binding	Member states				NA	1
446	ASEAN	750	2012	75020121045	Chairmans statement	Cs 2. 3-4/4/2012	Chairman�s Statement of the 20thASEAN Summit	66-68.	No	IO governance	106. Operational					Declarative	34. Praise or celebration	Non-binding	Member states				NA	1
447	ASEAN	750	2012	75020121046	Chairmans statement	Cs 2. 3-4/4/2012	Chairman�s Statement of the 20thASEAN Summit	69.	Yes	IO governance	111. Appreciation and recognition					Administrative	52. Other	Non-binding	Member states	IO			NA	1
448	ASEAN	750	2012	75020121047	Chairmans statement	Cs 2. 3-4/4/2012	Chairman�s Statement of the 20thASEAN Summit	75.	Yes	IO governance	108. IO-IO cooperation					Declarative	34. Praise or celebration	Non-binding	Member states				NA	1
449	ASEAN	750	2012	75020121048	Chairmans statement	Cs 2. 3-4/4/2012	Chairman�s Statement of the 20thASEAN Summit	84-90.	No	Governance	808. Support for good governance and democratic processes	Security and defence	1513. Economic sanctions	IO governance	110. Organizational development (membership, institutional architecture, rules of procedure, etc.)	Declarative	31. Joint position	Non-binding	Member state(s), selected			Myanmar	NA	1
450	ASEAN	750	2012	75020121049	Chairmans statement	Cs 2. 3-4/4/2012	Chairman�s Statement of the 20thASEAN Summit	93-94.	Yes	Security and defence	1502. Disarmament, arms control and nuclear proliferation					Declarative	31. Joint position	Non-binding	Other state(s)			All concerned parties in the Korean Peninsula rivalry.	NA	1
451	ASEAN	750	2012	75020121050	Chairmans statement	Cs 2. 3-4/4/2012	Chairman�s Statement of the 20thASEAN Summit	95.	No	IO governance	108. IO-IO cooperation					Declarative	31. Joint position	Non-binding	Member states				NA	1
452	ASEAN	750	2012	75020121051	Chairmans statement	Cs 2. 3-4/4/2012	Chairman�s Statement of the 20thASEAN Summit	96.	No	Culture and education	505. Cultural heritage					Administrative	52. Other	Non-binding	Member states				NA	1
453	ASEAN	750	2012	75020121052	Chairmans statement	Cs 2. 3-4/4/2012	Chairman�s Statement of the 20thASEAN Summit	99.	No	Trade and industry	1313. Trade negotiations and agreements					Declarative	31. Joint position	Non-binding	Member state(s), selected			Indonesia.	NA	1
454	ASEAN	750	2012	75020121001	Agreement	Ag 1. 19/11/2012	ASEAN AGREEMENT		Yes	Labor and employment	604. Labor standards and labor law	Human rights	408. Indigenous peoples			Regulatory	12. Collaboration	Binding	Member states				NA	1
455	ASEAN	750	2012	75020121002	Declaration	Dec 1. 20/11/2012	Joint Declaration on the Launch of Negotiations		Yes	Finance and monetary politics	1406. Productivity and growth					Declarative	31. Joint position	Non-binding	Member states				NA	1
456	ASEAN	750	2012	75020121003	Declaration	Dec 2. 18/11/2012	BALI DECLARATION		Yes	IO governance	110. Organizational development (membership, institutional architecture, rules of procedure, etc.)					Regulatory	12. Collaboration	Non-binding	Member states				NA	1
457	ASEAN	750	2012	75020121004	Instrument of accession	IOA. 17/11/2012	INSTRUMENT OF ACCESSION TO THE TREATY OF AMITY		Yes	IO governance	110. Organizational development (membership, institutional architecture, rules of procedure, etc.)					Constitutional	41. Membership	Binding	Other state(s)			Brazil	NA	1
458	ASEAN	750	2012	75020121005	Instrument of extension	IOE. 17/11/2012	INSTRUMENT OF EXTENSION TO THE TREATY OF AMITY		Yes	IO governance	110. Organizational development (membership, institutional architecture, rules of procedure, etc.)					Constitutional	41. Membership	Binding	Member states				NA	1
459	ASEAN	750	2012	75020121006	Leaders statement	Ls 1. 18/11/2012	ASEAN LEADERS�		Yes	IO governance	107. IO premises and offices	Environment	909. Natural resource and forest management			Administrative	52. Other	Non-binding	Member states	IO		Relevant ministers	NA	1
460	ASEAN	750	2012	75020121007	Leaders statement	Ls 2. 18/11/2012	PHNOM PENH STATEMENT ON THE ADOPTION OF THE ASEAN HUMAN RIGHTS DECLARATION		Yes	Human rights	403. Freedom of speech, voting rights, right to privacy					Constitutional	42. Institutional architecture	Binding	Member states				NA	1
461	ASEAN	750	2012	75020121008	Declaration	Dec 3. 18/11/2012	ASEAN HUMAN RIGHTS DECLARATION		Yes	Human rights	403. Freedom of speech, voting rights, right to privacy					Regulatory	12. Collaboration	Binding	Member states				NA	1
462	ASEAN	750	2012	75020121009	Chairmans statement	Cs 1. 18/11/2012	Chairmans statement	6-7.	Yes	IO governance	106. Operational					Declarative	31. Joint position	Non-binding	Member states				NA	1
463	ASEAN	750	2012	75020121010	Chairmans statement	Cs 1. 18/11/2012	Chairmans statement	9.	Yes	IO governance	112. Implementation encouragement					Administrative	52. Other	Binding	Member states				NA	1
464	ASEAN	750	2012	75020121011	Chairmans statement	Cs 1. 18/11/2012	Chairmans statement	10.	No	Security and defence	1509. Peacebuilding and peacekeeping					Declarative	34. Praise or celebration	Non-binding	Member states				NA	1
465	ASEAN	750	2012	75020121012	Chairmans statement	Cs 1. 18/11/2012	Chairmans statement	11.	No	IO governance	111. Appreciation and recognition					Declarative	31. Joint position	Non-binding	Member states				NA	1
466	ASEAN	750	2012	75020121013	Chairmans statement	Cs 1. 18/11/2012	Chairmans statement	12.	Yes	IO governance	110. Organizational development (membership, institutional architecture, rules of procedure, etc.)					Administrative	52. Other	Non-binding	Member states	IO			NA	1
467	ASEAN	750	2012	75020121014	Chairmans statement	Cs 1. 18/11/2012	Chairmans statement	13-14.	Yes	Security and defence	1502. Disarmament, arms control and nuclear proliferation					Declarative	31. Joint position	Non-binding	Member states				NA	1
468	ASEAN	750	2012	75020121015	Chairmans statement	Cs 1. 18/11/2012	Chairmans statement	21.	Yes	Security and defence	1509. Peacebuilding and peacekeeping					Declarative	31. Joint position	Non-binding	Member states				NA	1
469	ASEAN	750	2012	75020121016	Chairmans statement	Cs 1. 18/11/2012	Chairmans statement	22.	Yes	Health and Social Affairs	304. Drug abuse					Declarative	31. Joint position	Non-binding	Member states				NA	1
470	ASEAN	750	2012	75020121017	Chairmans statement	Cs 1. 18/11/2012	Chairmans statement	24.	No	Security and defence	1509. Peacebuilding and peacekeeping					Declarative	31. Joint position	Non-binding	Member states				NA	1
471	ASEAN	750	2012	75020121018	Chairmans statement	Cs 1. 18/11/2012	Chairmans statement	25-26.	Yes	IO governance	112. Implementation encouragement					Regulatory	12. Collaboration	Binding	Member states				NA	1
472	ASEAN	750	2012	75020121019	Chairmans statement	Cs 1. 18/11/2012	Chairmans statement	27.	Yes	Law and crime	706. Organized crime					Regulatory	12. Collaboration	Non-binding	Member states				NA	1
473	ASEAN	750	2012	75020121020	Chairmans statement	Cs 1. 18/11/2012	Chairmans statement	28.	Yes	Law and crime	705. Human trafficking					Administrative	52. Other	Non-binding	Member states	IO			NA	1
474	ASEAN	750	2012	75020121021	Chairmans statement	Cs 1. 18/11/2012	Chairmans statement	29.	Yes	Finance and monetary politics	1406. Productivity and growth					Administrative	52. Other	Non-binding	Member states	IO			NA	1
475	ASEAN	750	2012	75020121022	Chairmans statement	Cs 1. 18/11/2012	Chairmans statement	30.	Yes	IO governance	112. Implementation encouragement					Administrative	52. Other	Non-binding	Member states	IO			NA	1
476	ASEAN	750	2012	75020121023	Chairmans statement	Cs 1. 18/11/2012	Chairmans statement	31.	Yes	Trade and industry	1312. Tariff and import restrictions					Regulatory	12. Collaboration	Non-binding	Member states				NA	1
477	ASEAN	750	2012	75020121024	Chairmans statement	Cs 1. 18/11/2012	Chairmans statement	32.	Yes	IO governance	112. Implementation encouragement					Administrative	52. Other	Non-binding	Member states	IO			NA	1
478	ASEAN	750	2012	75020121025	Chairmans statement	Cs 1. 18/11/2012	Chairmans statement	33.	Yes	Finance and monetary politics	1406. Productivity and growth					Regulatory	12. Collaboration	Binding	Member states				NA	1
479	ASEAN	750	2012	75020121026	Chairmans statement	Cs 1. 18/11/2012	Chairmans statement	34.	Yes	Trade and industry	1313. Trade negotiations and agreements					Administrative	52. Other	Non-binding	Member states				NA	1
480	ASEAN	750	2012	75020121027	Chairmans statement	Cs 1. 18/11/2012	Chairmans statement	35.	No	IO governance	101. Budgets					Regulatory	12. Collaboration	Non-binding	Member states				NA	1
481	ASEAN	750	2012	75020121028	Chairmans statement	Cs 1. 18/11/2012	Chairmans statement	36.	Yes	Economic development	207. Population and development					Declarative	34. Praise or celebration	Non-binding	Member states				NA	1
482	ASEAN	750	2012	75020121029	Chairmans statement	Cs 1. 18/11/2012	Chairmans statement	37.	Yes	Trade and industry	1310. Small- and medium enterprises					Declarative	31. Joint position	Non-binding	Member states				NA	1
483	ASEAN	750	2012	75020121030	Chairmans statement	Cs 1. 18/11/2012	Chairmans statement	39.	No	Science and technology	1210. Telephone and telecommunication					Declarative	31. Joint position	Non-binding	Member states				NA	1
484	ASEAN	750	2012	75020121031	Chairmans statement	Cs 1. 18/11/2012	Chairmans statement	40.	Yes	IO governance	106. Operational					Declarative	31. Joint position	Non-binding	Member states				NA	1
485	ASEAN	750	2012	75020121032	Chairmans statement	Cs 1. 18/11/2012	Chairmans statement	41.	Yes	Trade and industry	1310. Small- and medium enterprises					Declarative	31. Joint position	Non-binding	Member states	IO			NA	1
486	ASEAN	750	2012	75020121033	Chairmans statement	Cs 1. 18/11/2012	Chairmans statement	42.	Yes	Trade and industry	1313. Trade negotiations and agreements					Administrative	52. Other	Non-binding	Member states	IO			NA	1
487	ASEAN	750	2012	75020121034	Chairmans statement	Cs 1. 18/11/2012	Chairmans statement	43.	No	Economic development	207. Population and development					Declarative	31. Joint position	Non-binding	Member states				NA	1
488	ASEAN	750	2012	75020121035	Chairmans statement	Cs 1. 18/11/2012	Chairmans statement	44.	Yes	IO governance	112. Implementation encouragement					Administrative	52. Other	Non-binding	IO				NA	1
489	ASEAN	750	2012	75020121036	Chairmans statement	Cs 1. 18/11/2012	Chairmans statement	46.	No	Environment	906. Environmental risk management					Declarative	31. Joint position	Non-binding	Member states				NA	1
490	ASEAN	750	2012	75020121037	Chairmans statement	Cs 1. 18/11/2012	Chairmans statement	47.	No	IO governance	108. IO-IO cooperation	Environment	906. Environmental risk management			Declarative	31. Joint position	Non-binding	Member states				NA	1
491	ASEAN	750	2012	75020121038	Chairmans statement	Cs 1. 18/11/2012	Chairmans statement	48.	Yes	IO governance	112. Implementation encouragement					Regulatory	12. Collaboration	Binding	Member states				NA	1
492	ASEAN	750	2012	75020121039	Chairmans statement	Cs 1. 18/11/2012	Chairmans statement	49.	No	IO governance	111. Appreciation and recognition					Declarative	34. Praise or celebration	Non-binding	Member states				NA	1
493	ASEAN	750	2012	75020121040	Chairmans statement	Cs 1. 18/11/2012	Chairmans statement	50.	Yes	Human rights	406. Women's rights					Administrative	52. Other	Binding	IO				NA	1
494	ASEAN	750	2012	75020121041	Chairmans statement	Cs 1. 18/11/2012	Chairmans statement	51.	No	Human rights	406. Women's rights	Human rights	406. Women's rights			Declarative	34. Praise or celebration	Non-binding	Member states				NA	1
495	ASEAN	750	2012	75020121042	Chairmans statement	Cs 1. 18/11/2012	Chairmans statement	52.	No	Human rights	410. Religious, age, handicap- based discrimination and violence					Declarative	34. Praise or celebration	Non-binding	Member states				NA	1
496	ASEAN	750	2012	75020121043	Chairmans statement	Cs 1. 18/11/2012	Chairmans statement	53-54.	No	Health and Social Affairs	309. Welfare	Labor and employment	605. Migrant workers			Declarative	34. Praise or celebration	Non-binding	Member states				NA	1
497	ASEAN	750	2012	75020121044	Chairmans statement	Cs 1. 18/11/2012	Chairmans statement	55.	Yes	Governance	808. Support for good governance and democratic processes					Declarative	31. Joint position	Non-binding	Member states				NA	1
498	ASEAN	750	2012	75020121045	Chairmans statement	Cs 1. 18/11/2012	Chairmans statement	56.	Yes	Labor and employment	605. Migrant workers					Regulatory	12. Collaboration	Non-binding	Member states				NA	1
499	ASEAN	750	2012	75020121046	Chairmans statement	Cs 1. 18/11/2012	Chairmans statement	57.	Yes	Health and Social Affairs	302. Public health					Regulatory	12. Collaboration	Non-binding	Member states				NA	1
500	ASEAN	750	2012	75020121047	Chairmans statement	Cs 1. 18/11/2012	Chairmans statement	58.	Yes	Health and Social Affairs	303. Disease prevention, treatment, immunization					Administrative	52. Other	Non-binding	Member states	IO			NA	1
501	ASEAN	750	2012	75020121048	Chairmans statement	Cs 1. 18/11/2012	Chairmans statement	59.	Yes	Health and Social Affairs	303. Disease prevention, treatment, immunization					Administrative	52. Other	Non-binding	Member states	IO			NA	1
502	ASEAN	750	2012	75020121049	Chairmans statement	Cs 1. 18/11/2012	Chairmans statement	60.	Yes	Economic development	201. Poverty reduction	Health and Social Affairs	309. Welfare			Administrative	52. Other	Non-binding	Member states	IO	Other	Relevant sectoral bodies and stakeholders.	NA	1
503	ASEAN	750	2012	75020121050	Chairmans statement	Cs 1. 18/11/2012	Chairmans statement	62.	Yes	Science and technology	1208. Newspaper, publishing, broadcast industry					Administrative	52. Other	Non-binding	Member states	IO			NA	1
504	ASEAN	750	2012	75020121051	Chairmans statement	Cs 1. 18/11/2012	Chairmans statement	63.	No	Culture and education	505. Cultural heritage					Declarative	31. Joint position	Non-binding	Member states				NA	1
505	ASEAN	750	2012	75020121052	Chairmans statement	Cs 1. 18/11/2012	Chairmans statement	64.	Yes	Culture and education	502. Higher education					Declarative	31. Joint position	Non-binding	Member states				NA	1
506	ASEAN	750	2012	75020121053	Chairmans statement	Cs 1. 18/11/2012	Chairmans statement	65.	No	Culture and education	504. Research and knowledge management	IO governance	108. IO-IO cooperation			Declarative	31. Joint position	Non-binding	Member states				NA	1
507	ASEAN	750	2012	75020121054	Chairmans statement	Cs 1. 18/11/2012	Chairmans statement	66.	No	Culture and education	504. Research and knowledge management					Declarative	31. Joint position	Non-binding	Member states				NA	1
508	ASEAN	750	2012	75020121055	Chairmans statement	Cs 1. 18/11/2012	Chairmans statement	70.	Yes	Environment	906. Environmental risk management					Administrative	52. Other	Non-binding	Member states	IO			NA	1
509	ASEAN	750	2012	75020121056	Chairmans statement	Cs 1. 18/11/2012	Chairmans statement	71.	Yes	Culture and education	505. Cultural heritage					Administrative	52. Other	Binding	IO				NA	1
510	ASEAN	750	2012	75020121057	Chairmans statement	Cs 1. 18/11/2012	Chairmans statement	72.	Yes	Economic development	207. Population and development					Declarative	31. Joint position	Non-binding	Member states				NA	1
511	ASEAN	750	2012	75020121058	Chairmans statement	Cs 1. 18/11/2012	Chairmans statement	73.	Yes	IO governance	112. Implementation encouragement					Administrative	52. Other	Binding	Member states	IO			NA	1
512	ASEAN	750	2012	75020121059	Chairmans statement	Cs 1. 18/11/2012	Chairmans statement	74.	No	IO governance	112. Implementation encouragement					Declarative	31. Joint position	Non-binding	Member states				NA	1
513	ASEAN	750	2012	75020121060	Chairmans statement	Cs 1. 18/11/2012	Chairmans statement	75.	Yes	IO governance	108. IO-IO cooperation					Administrative	52. Other	Non-binding	IO				NA	1
514	ASEAN	750	2012	75020121061	Chairmans statement	Cs 1. 18/11/2012	Chairmans statement	78.	Yes	IO governance	101. Budgets					Administrative	52. Other	Non-binding	Member states	IO			NA	1
515	ASEAN	750	2012	75020121062	Chairmans statement	Cs 1. 18/11/2012	Chairmans statement	79	No	IO governance	109. TNA access and cooperation					Declarative	31. Joint position	Non-binding	Member states				NA	1
516	ASEAN	750	2012	75020121063	Chairmans statement	Cs 1. 18/11/2012	Chairmans statement	80.	No	IO governance	107. IO premises and offices	International affairs	1602. Diplomats, embassies, citizens abroad, passports			Declarative	31. Joint position	Non-binding	Member states				NA	1
517	ASEAN	750	2012	75020121064	Chairmans statement	Cs 1. 18/11/2012	Chairmans statement	81-82.	No	IO governance	108. IO-IO cooperation					Declarative	34. Praise or celebration	Non-binding	Member states				NA	1
518	ASEAN	750	2012	75020121065	Chairmans statement	Cs 1. 18/11/2012	Chairmans statement	85.	Yes	IO governance	102. Appointments					Administrative	52. Other	Binding	Member states				NA	1
519	ASEAN	750	2012	75020121066	Chairmans statement	Cs 1. 18/11/2012	Chairmans statement	86.	No	Security and defence	1509. Peacebuilding and peacekeeping	Energy and transport	1104. Maritime issues			Declarative	31. Joint position	Non-binding	Member states				NA	1
520	ASEAN	750	2012	75020121067	Chairmans statement	Cs 1. 18/11/2012	Chairmans statement	87-90.	Yes	International affairs	1605. International law					Declarative	31. Joint position	Non-binding	Member states				NA	1
521	ASEAN	750	2012	75020121068	Chairmans statement	Cs 1. 18/11/2012	Chairmans statement	91-92.	Yes	Security and defence	1509. Peacebuilding and peacekeeping					Declarative	31. Joint position	Non-binding	Member states	Other state(s)		All concerned parties	NA	1
522	ASEAN	750	2012	75020121069	Chairmans statement	Cs 1. 18/11/2012	Chairmans statement	93.	No	Security and defence	1509. Peacebuilding and peacekeeping					Declarative	31. Joint position	Non-binding	Member states				NA	1
523	ASEAN	750	2012	75020121070	Chairmans statement	Cs 1. 18/11/2012	Chairmans statement	94.	Yes	Security and defence	1510. Mediation and arbitration					Declarative	31. Joint position	Non-binding	Other state(s)	IO		All involved parties	NA	1
524	ASEAN	750	2012	75020121071	Chairmans statement	Cs 1. 18/11/2012	Chairmans statement	95.	Yes	Security and defence	1510. Mediation and arbitration					Declarative	31. Joint position	Non-binding	Member states				NA	1
525	ASEAN	750	2012	75020121072	Chairmans statement	Cs 1. 18/11/2012	Chairmans statement	96.	Yes	IO governance	108. IO-IO cooperation					Declarative	31. Joint position	Non-binding	Member states				NA	1
526	ASEAN	750	2012	75020121073	Chairmans statement	Cs 1. 18/11/2012	Chairmans statement	97.	Yes	IO governance	112. Implementation encouragement					Administrative	52. Other	Non-binding	Member states				NA	1
527	ASEAN	750	2012	75020121074	Chairmans statement	Cs 1. 18/11/2013	Chairmans statement	98.	No	IO governance	108. IO-IO cooperation					Declarative	31. Joint position	Non-binding	Member states				NA	1
528	ASEAN	750	2013	75020131001	Chairpersons statement	Cs. 24-25/4/2013	Chairman�s Statement of The 22nd ASEAN Summit	2.	Yes	IO governance	106. Operational					Regulatory	12. Collaboration	Non-binding	Member states				NA	1
529	ASEAN	750	2013	75020131002	Chairpersons statement	Cs. 24-25/4/2013	Chairman�s Statement of The 22nd ASEAN Summit	3.	Yes	IO governance	112. Implementation encouragement					Regulatory	52. Other	Non-binding	Member states				NA	1
530	ASEAN	750	2013	75020131003	Chairpersons statement	Cs. 24-25/4/2013	Chairman�s Statement of The 22nd ASEAN Summit	4.	Yes	Economic development	207. Population and development					Administrative	52. Other	Binding	Member states	IO			NA	1
531	ASEAN	750	2013	75020131004	Chairpersons statement	Cs. 24-25/4/2013	Chairman�s Statement of The 22nd ASEAN Summit	5.	Yes	IO governance	106. Operational					Declarative	31. Joint position	Non-binding	Member states				NA	1
532	ASEAN	750	2013	75020131005	Chairpersons statement	Cs. 24-25/4/2013	Chairman�s Statement of The 22nd ASEAN Summit	6.	Yes	IO governance	106. Operational					Administrative	52. Other	Binding	IO				NA	1
533	ASEAN	750	2013	75020131005	Chairpersons statement	Cs. 24-25/4/2013	Chairman�s Statement of The 22nd ASEAN Summit	7.	Yes	IO governance	112. Implementation encouragement					Administrative	52. Other	Binding	IO				NA	1
534	ASEAN	750	2013	75020131007	Chairpersons statement	Cs. 24-25/4/2013	Chairman�s Statement of The 22nd ASEAN Summit	8.	No	Security and defence	1509. Peacebuilding and peacekeeping					Declarative	31. Joint position	Non-binding	Member states				NA	1
535	ASEAN	750	2013	75020131008	Chairpersons statement	Cs. 24-25/4/2013	Chairman�s Statement of The 22nd ASEAN Summit	9.	No	Security and defence	1599. Other					Declarative	31. Joint position	Non-binding	Member states				NA	1
536	ASEAN	750	2013	75020131009	Chairpersons statement	Cs. 24-25/4/2013	Chairman�s Statement of The 22nd ASEAN Summit	10.	No	Security and defence	1509. Peacebuilding and peacekeeping					Declarative	31. Joint position	Non-binding	Member states				NA	1
537	ASEAN	750	2013	75020131010	Chairpersons statement	Cs. 24-25/4/2013	Chairman�s Statement of The 22nd ASEAN Summit	12.	Yes	Economic development	208. Disaster relief and humanitarian action					Declarative	31. Joint position	Non-binding	Member states				NA	1
538	ASEAN	750	2013	75020131011	Chairpersons statement	Cs. 24-25/4/2013	Chairman�s Statement of The 22nd ASEAN Summit	13.	No	Security and defence	1502. Disarmament, arms control and nuclear proliferation					Declarative	31. Joint position	Non-binding	Member states				NA	1
539	ASEAN	750	2013	75020131012	Chairpersons statement	Cs. 24-25/4/2013	Chairman�s Statement of The 22nd ASEAN Summit	14.	Yes	Security and defence	1511. Terrorism	International affairs	1605. International law			Declarative	31. Joint position	Non-binding	Member states				NA	1
540	ASEAN	750	2013	75020131013	Chairpersons statement	Cs. 24-25/4/2013	Chairman�s Statement of The 22nd ASEAN Summit	15.	No	Law and crime	705. Human trafficking					Declarative	31. Joint position	Non-binding	Member states				NA	1
541	ASEAN	750	2013	75020131014	Chairpersons statement	Cs. 24-25/4/2013	Chairman�s Statement of The 22nd ASEAN Summit	16.	No	Energy and transport	1104. Maritime issues					Regulatory	12. Collaboration	Non-binding	Member states				NA	1
542	ASEAN	750	2013	75020131015	Chairpersons statement	Cs. 24-25/4/2013	Chairman�s Statement of The 22nd ASEAN Summit	17.	No	IO governance	107. IO premises and offices					Declarative	31. Joint position	Non-binding	IO				NA	1
543	ASEAN	750	2013	75020131016	Chairpersons statement	Cs. 24-25/4/2013	Chairman�s Statement of The 22nd ASEAN Summit	18.	Yes	Security and defence	1502. Disarmament, arms control and nuclear proliferation	IO governance	107. IO premises and offices			Administrative	52. Other	Non-binding	Member states	IO			NA	1
544	ASEAN	750	2013	75020131017	Chairpersons statement	Cs. 24-25/4/2013	Chairman�s Statement of The 22nd ASEAN Summit	19.	Yes	Human rights	403. Freedom of speech, voting rights, right to privacy					Administrative	52. Other	Non-binding	IO				NA	1
545	ASEAN	750	2013	75020131018	Chairpersons statement	Cs. 24-25/4/2013	Chairman�s Statement of The 22nd ASEAN Summit	20.	No	Economic development	207. Population and development					Declarative	34. Praise or celebration	Non-binding	Member states				NA	1
546	ASEAN	750	2013	75020131019	Chairpersons statement	Cs. 24-25/4/2013	Chairman�s Statement of The 22nd ASEAN Summit	21.	Yes	Trade and industry	1301. Competition					Administrative	52. Other	Non-binding	Member states	IO			NA	1
547	ASEAN	750	2013	75020131020	Chairpersons statement	Cs. 24-25/4/2013	Chairman�s Statement of The 22nd ASEAN Summit	22-23.	Yes	Trade and industry	1309. Non-tariff measures	Finance and monetary politics	1407. Public finance and fiscal policy			Declarative	31. Joint position	Non-binding	Member states				NA	1
548	ASEAN	750	2013	75020131021	Chairpersons statement	Cs. 24-25/4/2013	Chairman�s Statement of The 22nd ASEAN Summit	24. .	Yes	Trade and industry	1310. Small- and medium enterprises					Administrative	52. Other	Non-binding	Member states	IO			NA	1
549	ASEAN	750	2013	75020131022	Chairpersons statement	Cs. 24-25/4/2013	Chairman�s Statement of The 22nd ASEAN Summit	25.	Yes	Trade and industry	1314. Tourism					Administrative	52. Other	Non-binding	Member states	IO			NA	1
550	ASEAN	750	2013	75020131023	Chairpersons statement	Cs. 24-25/4/2013	Chairman�s Statement of The 22nd ASEAN Summit	26.	Yes	Agriculture fisheries commodities	1007. Food inspection and safety					Regulatory	12. Collaboration	Non-binding	Member states				NA	1
551	ASEAN	750	2013	75020131024	Chairpersons statement	Cs. 24-25/4/2013	Chairman�s Statement of The 22nd ASEAN Summit	27.	Yes	Energy and transport	1103. Fossil energy	Energy and transport	1102. Alternative energy	Energy and transport	1105. Nuclear energy	Declarative	31. Joint position	Non-binding	Member states				NA	1
552	ASEAN	750	2013	75020131025	Chairpersons statement	Cs. 24-25/4/2013	Chairman�s Statement of The 22nd ASEAN Summit	28.	No	Energy and transport	1101. Airport, airlines, air traffic control and safety					Declarative	31. Joint position	Non-binding	Member states				NA	1
553	ASEAN	750	2013	75020131026	Chairpersons statement	Cs. 24-25/4/2013	Chairman�s Statement of The 22nd ASEAN Summit	29.	No	Finance and monetary politics	1406. Productivity and growth					Declarative	31. Joint position	Non-binding	Member states				NA	1
554	ASEAN	750	2013	75020131027	Chairpersons statement	Cs. 24-25/4/2013	Chairman�s Statement of The 22nd ASEAN Summit	30.	No	Trade and industry	1313. Trade negotiations and agreements					Declarative	31. Joint position	Non-binding	Member states				NA	1
555	ASEAN	750	2013	75020131028	Chairpersons statement	Cs. 24-25/4/2013	Chairman�s Statement of The 22nd ASEAN Summit	32.	No	Finance and monetary politics	1407. Public finance and fiscal policy					Declarative	34. Praise or celebration	Non-binding	Member states				NA	1
556	ASEAN	750	2013	75020131029	Chairpersons statement	Cs. 24-25/4/2013	Chairman�s Statement of The 22nd ASEAN Summit	33.	No	Culture and education	504. Research and knowledge management					Declarative	31. Joint position	Non-binding	Member states				NA	1
557	ASEAN	750	2013	75020131030	Chairpersons statement	Cs. 24-25/4/2013	Chairman�s Statement of The 22nd ASEAN Summit	34.	Yes	IO governance	109. TNA access and cooperation					Declarative	31. Joint position	Non-binding	Member states	IO			NA	1
558	ASEAN	750	2013	75020121031	Chairpersons statement	Cs. 24-25/4/2013	Chairman�s Statement of The 22nd ASEAN Summit	35.	No	Economic development	207. Population and development					Declarative	31. Joint position	Non-binding	Member states	Other IO(s)		Members and subregional groupings.	NA	1
559	ASEAN	750	2013	75020131032	Chairpersons statement	Cs. 24-25/4/2013	Chairman�s Statement of The 22nd ASEAN Summit	36.	No	Economic development	207. Population and development					Declarative	31. Joint position	Non-binding	Member states				NA	1
560	ASEAN	750	2013	75020131033	Chairpersons statement	Cs. 24-25/4/2013	Chairman�s Statement of The 22nd ASEAN Summit	37.	Yes	Culture and education	505. Cultural heritage					Declarative	31. Joint position	Non-binding	Member states				NA	1
561	ASEAN	750	2013	75020121034	Chairpersons statement	Cs. 24-25/4/2013	Chairman�s Statement of The 22nd ASEAN Summit	38.	Yes	Governance	806. Statistics					Administrative	52. Other	Non-binding	IO				NA	1
562	ASEAN	750	2013	75020131035	Chairpersons statement	Cs. 24-25/4/2013	Chairman�s Statement of The 22nd ASEAN Summit	39.	No	Labor and employment	607. Youth employment and child labor	Health and Social Affairs	309. Welfare			Declarative	31. Joint position	Non-binding	Member states				NA	1
563	ASEAN	750	2013	75020131036	Chairpersons statement	Cs. 24-25/4/2013	Chairman�s Statement of The 22nd ASEAN Summit	41.	No	Culture and education	599. Other					Declarative	31. Joint position	Non-binding	Member states				NA	1
564	ASEAN	750	2013	75020131037	Chairpersons statement	Cs. 24-25/4/2013	Chairman�s Statement of The 22nd ASEAN Summit	42.	No	Human rights	401. Children's rights	Human rights	406. Women's rights			Declarative	31. Joint position	Non-binding	Member states				NA	1
565	ASEAN	750	2013	75020131038	Chairpersons statement	Cs. 24-25/4/2013	Chairman�s Statement of The 22nd ASEAN Summit	43.	Yes	Environment	905. Disaster risk reduction					Administrative	52. Other	Non-binding	Member states	IO			NA	1
566	ASEAN	750	2013	75020131039	Chairpersons statement	Cs. 24-25/4/2013	Chairman�s Statement of The 22nd ASEAN Summit	44.	Yes	Environment	905. Disaster risk reduction					Declarative	31. Joint position	Non-binding	Member states				NA	1
567	ASEAN	750	2013	75020131040	Chairpersons statement	Cs. 24-25/4/2013	Chairman�s Statement of The 22nd ASEAN Summit	45.	No	Environment	914. Water safety, supply, pollution, conservation					Declarative	34. Praise or celebration	Non-binding	Member state(s), selected			Thailand	NA	1
568	ASEAN	750	2013	75020131041	Chairpersons statement	Cs. 24-25/4/2013	Chairman�s Statement of The 22nd ASEAN Summit	46.	Yes	Environment	901. Air pollution					Regulatory	12. Collaboration	Binding	Member states				NA	1
569	ASEAN	750	2013	75020131042	Chairpersons statement	Cs. 24-25/4/2013	Chairman�s Statement of The 22nd ASEAN Summit	47.	No	Health and Social Affairs	309. Welfare	Human rights	410. Religious, age, handicap- based discrimination and violence			Declarative	31. Joint position	Non-binding	Member states				NA	1
570	ASEAN	750	2013	75020131043	Chairpersons statement	Cs. 24-25/4/2013	Chairman�s Statement of The 22nd ASEAN Summit	48.	Yes	Health and Social Affairs	302. Public health					Administrative	52. Other	Non-binding	Member states	IO			NA	1
571	ASEAN	750	2013	75020131044	Chairpersons statement	Cs. 24-25/4/2013	Chairman�s Statement of The 22nd ASEAN Summit	49.	No	Culture and education	504. Research and knowledge management					Declarative	31. Joint position	Non-binding	Member states				NA	1
572	ASEAN	750	2013	75020131045	Chairpersons statement	Cs. 24-25/4/2013	Chairman�s Statement of The 22nd ASEAN Summit	50.	Yes	Culture and education	504. Research and knowledge management					Declarative	31. Joint position	Non-binding	Member states				NA	1
573	ASEAN	750	2013	75020131046	Chairpersons statement	Cs. 24-25/4/2013	Chairman�s Statement of The 22nd ASEAN Summit	51.	No	IO governance	109. TNA access and cooperation					Declarative	31. Joint position	Non-binding	Member states				NA	1
574	ASEAN	750	2013	75020131047	Chairpersons statement	Cs. 24-25/4/2015	Chairman�s Statement of The 22nd ASEAN Summit	52.	No	Labor and employment	605. Migrant workers	Labor and employment	604. Labor standards and labor law			Declarative	31. Joint position	Non-binding	Member states				NA	1
575	ASEAN	750	2013	75020131048	Chairpersons statement	Cs. 24-25/4/2013	Chairman�s Statement of The 22nd ASEAN Summit	53.	Yes	IO governance	106. Operational					Declarative	31. Joint position	Non-binding	Member states				NA	1
576	ASEAN	750	2013	75020131049	Chairpersons statement	Cs. 24-25/4/2013	Chairman�s Statement of The 22nd ASEAN Summit	54.	No	IO governance	110. Organizational development (membership, institutional architecture, rules of procedure, etc.)					Administrative	52. Other	Binding	Member states				NA	1
577	ASEAN	750	2013	75020131050	Chairpersons statement	Cs. 24-25/4/2013	Chairman�s Statement of The 22nd ASEAN Summit	55.	Yes	Culture and education	504. Research and knowledge management					Administrative	52. Other	Non-binding	IO				NA	1
578	ASEAN	750	2013	75020131051	Chairpersons statement	Cs. 24-25/4/2013	Chairman�s Statement of The 22nd ASEAN Summit	57.-58.	Yes	IO governance	108. IO-IO cooperation					Administrative	52. Other	Non-binding	Member states	IO			NA	1
579	ASEAN	750	2013	75020131052	Chairpersons statement	Cs. 24-25/4/2013	Chairman�s Statement of The 22nd ASEAN Summit	59.	No	Security and defence	1509. Peacebuilding and peacekeeping					Declarative	31. Joint position	Non-binding	Member states				NA	1
580	ASEAN	750	2013	75020131053	Chairpersons statement	Cs. 24-25/4/2013	Chairman�s Statement of The 22nd ASEAN Summit	61.	Yes	Security and defence	1510. Mediation and arbitration					Declarative	31. Joint position	Non-binding	Member states				NA	1
581	ASEAN	750	2013	75020131054	Chairpersons statement	Cs. 24-25/4/2013	Chairman�s Statement of The 22nd ASEAN Summit	62.	No	Security and defence	1509. Peacebuilding and peacekeeping					Declarative	31. Joint position	Non-binding	Member states				NA	1
582	ASEAN	750	2013	75020131055	Chairpersons statement	Cs. 24-25/4/2013	Chairman�s Statement of The 22nd ASEAN Summit	63.	Yes	IO governance	108. IO-IO cooperation					Administrative	52. Other	Binding	IO				NA	1
583	ASEAN	750	2013	75020131056	Chairpersons statement	Cs. 24-25/4/2013	Chairman�s Statement of The 22nd ASEAN Summit	64.	No	Trade and industry	1313. Trade negotiations and agreements					Declarative	31. Joint position	Non-binding	Member state(s), selected			Indonesia	NA	1
584	ASEAN	750	2013	75020131001	Declaration	Dec 1. 9/10/2013	BANDARSERI BEGAWAN DECLARATION		Yes	IO governance	106. Operational					Administrative	52. Other	Binding	Member states	IO			NA	1
585	ASEAN	750	2013	75020131002	Declaration	Dec 2. 9/10/2013	Bandar Seri Begawan Declaration		Yes	Culture and education	504. Research and knowledge management	Labor and employment	607. Youth employment and child labor			Administrative	52. Other	Non-binding	Member states	IO	Private actor(s)	IO bodies, NGOs and private sector.	NA	1
586	ASEAN	750	2013	75020131003	Declaration	Dec 3. /10/2013	Bandar Seri Begawan Declaration		Yes	Health and Social Affairs	303. Disease prevention, treatment, immunization					Administrative	52. Other	Binding	IO				NA	1
587	ASEAN	750	2013	75020131004	Declaration	Dec 4. /10/2013	ASEAN DECLARATION ON ENHANCING COOPERATION		Yes	Environment	905. Disaster risk reduction					Regulatory	11. Coordination	Binding	Member states	Other state(s)	IO	Members and dialouge partners and IO bodies.	NA	1
588	ASEAN	750	2013	75020131005	Declaration	Dec 5. /10/2013	ASEAN DECLARATION		Yes	Health and Social Affairs	309. Welfare					Declarative	31. Joint position	Binding	Member states				NA	1
589	ASEAN	750	2013	75020131005	Declaration	Dec 6. /10/2013	THE DECLARATION ON THE ELIMINATION		Yes	Human rights	401. Children's rights	Human rights	406. Women's rights			Administrative	52. Other	Binding	Member states	IO			NA	1
590	ASEAN	750	2013	75020131007	Chairpersons statement	Cs. 9/10/2013	CHAIRMAN�S STATEMENT	5.	Yes	IO governance	106. Operational					Administrative	52. Other	Binding	Member states	IO			NA	1
591	ASEAN	750	2013	75020131008	Chairpersons statement	Cs. 9/10/2013	CHAIRMAN�S STATEMENT	7.	No	IO governance	112. Implementation encouragement					Declarative	31. Joint position	Non-binding	Member states				NA	1
592	ASEAN	750	2013	75020131009	Chairpersons statement	Cs. 9/10/2013	CHAIRMAN�S STATEMENT	8.	No	IO governance	110. Organizational development (membership, institutional architecture, rules of procedure, etc.)					Administrative	52. Other	Non-binding	Member states	IO			NA	1
593	ASEAN	750	2013	75020131010	Chairpersons statement	Cs. 9/10/2013	CHAIRMAN�S STATEMENT	9.	No	Human rights	403. Freedom of speech, voting rights, right to privacy					Declarative	34. Praise or celebration	Non-binding	Member states				NA	1
594	ASEAN	750	2013	75020131011	Chairpersons statement	Cs. 9/10/2013	CHAIRMAN�S STATEMENT	10.	No	Security and defence	1502. Disarmament, arms control and nuclear proliferation					Declarative	31. Joint position	Non-binding	Member states				NA	1
595	ASEAN	750	2013	75020131012	Chairpersons statement	Cs. 9/10/2013	CHAIRMAN�S STATEMENT	11	No	Security and defence	1501. Defense alliances and security assistance					Declarative	31. Joint position	Non-binding	Member states				NA	1
596	ASEAN	750	2013	75020131013	Chairpersons statement	Cs. 9/10/2013	CHAIRMAN�S STATEMENT	12.	Yes	IO governance	107. IO premises and offices	Environment	909. Natural resource and forest management			Administrative	52. Other	Binding	Member states				NA	1
597	ASEAN	750	2013	75020131014	Chairpersons statement	Cs. 9/10/2013	CHAIRMAN�S STATEMENT	13.	No	Law and crime	703. Crime prevention					Declarative	31. Joint position	Non-binding	Member states				NA	1
598	ASEAN	750	2013	75020131015	Chairpersons statement	Cs. 9/10/2013	CHAIRMAN�S STATEMENT	15.	Yes	International affairs	1603. Border control					Administrative	52. Other	Non-binding	Member states	IO			NA	1
599	ASEAN	750	2013	75020131016	Chairpersons statement	Cs. 9/10/2013	CHAIRMAN�S STATEMENT	16.	Yes	IO governance	106. Operational					Administrative	52. Other	Non-binding	Member states	IO			NA	1
600	ASEAN	750	2013	75020131017	Chairpersons statement	Cs. 9/10/2013	CHAIRMAN�S STATEMENT	17.	No	Energy and transport	1104. Maritime issues					Declarative	31. Joint position	Non-binding	Member states				NA	1
601	ASEAN	750	2013	75020131018	Chairpersons statement	Cs. 9/10/2013	CHAIRMAN�S STATEMENT	20.	Yes	Economic development	208. Disaster relief and humanitarian action					Regulatory	12. Collaboration	Non-binding	Member states				NA	1
602	ASEAN	750	2013	75020131019	Chairpersons statement	Cs. 9/10/2013	CHAIRMAN�S STATEMENT	21.	No	Economic development	206. Industrial development					Declarative	34. Praise or celebration	Non-binding	Member states				NA	1
603	ASEAN	750	2013	75020131020	Chairpersons statement	Cs. 9/10/2013	CHAIRMAN�S STATEMENT	22.	Yes	Trade and industry	1301. Competition					Regulatory	12. Collaboration	Non-binding	Member states				NA	1
604	ASEAN	750	2013	75020131021	Chairpersons statement	Cs. 9/10/2013	CHAIRMAN�S STATEMENT	23.	No	Trade and industry	1309. Non-tariff measures					Declarative	34. Praise or celebration	Non-binding	Member states				NA	1
605	ASEAN	750	2013	75020131022	Chairpersons statement	Cs. 9/10/2013	CHAIRMAN�S STATEMENT	24.	Yes	International affairs	1603. Border control	Energy and transport	1101. Airport, airlines, air traffic control and safety	Finance and monetary politics		Administrative	52. Other	Non-binding	Member states	IO			NA	1
606	ASEAN	750	2013	75020131023	Chairpersons statement	Cs. 9/10/2013	CHAIRMAN�S STATEMENT	25.	No	Culture and education	504. Research and knowledge management					Declarative	31. Joint position	Non-binding	Member states				NA	1
607	ASEAN	750	2013	75020131024	Chairpersons statement	Cs. 9/10/2013	CHAIRMAN�S STATEMENT	26.	Yes	Finance and monetary politics	1404. Financial markets					Declarative	31. Joint position	Non-binding	Member states				NA	1
608	ASEAN	750	2013	75020131025	Chairpersons statement	Cs. 9/10/2013	CHAIRMAN�S STATEMENT	27.	No	Energy and transport	1104. Maritime issues					Declarative	31. Joint position	Non-binding	Member states				NA	1
609	ASEAN	750	2013	75020131026	Chairpersons statement	Cs. 9/10/2013	CHAIRMAN�S STATEMENT	28.	No	Energy and transport	1102. Alternative energy					Declarative	31. Joint position	Non-binding	Member states				NA	1
610	ASEAN	750	2013	75020131027	Chairpersons statement	Cs. 9/10/2013	CHAIRMAN�S STATEMENT	30.	No	Trade and industry	1310. Small- and medium enterprises					Declarative	31. Joint position	Non-binding	Member states				NA	1
611	ASEAN	750	2013	75020131028	Chairpersons statement	Cs. 9/10/2013	CHAIRMAN�S STATEMENT	31.	No	IO governance	109. TNA access and cooperation					Declarative	31. Joint position	Non-binding	Member states				NA	1
612	ASEAN	750	2013	75020131029	Chairpersons statement	Cs. 9/10/2013	CHAIRMAN�S STATEMENT	32.	No	Economic development	207. Population and development					Declarative	34. Praise or celebration	Non-binding	Member states				NA	1
613	ASEAN	750	2013	75020131030	Chairpersons statement	Cs. 9/10/2013	CHAIRMAN�S STATEMENT	33.		Trade and industry	1313. Trade negotiations and agreements					Declarative	31. Joint position	Non-binding	Member states				NA	1
614	ASEAN	750	2013	75020121031	Chairpersons statement	Cs. 9/10/2013	CHAIRMAN�S STATEMENT	34.	No	Trade and industry	1313. Trade negotiations and agreements					Declarative	34. Praise or celebration	Non-binding	Member states				NA	1
615	ASEAN	750	2013	75020131032	Chairpersons statement	Cs. 9/10/2013	CHAIRMAN�S STATEMENT	35.	Yes	IO governance	106. Operational					Administrative	52. Other	Binding	Member states				NA	1
616	ASEAN	750	2013	75020131033	Chairpersons statement	Cs. 9/10/2013	CHAIRMAN�S STATEMENT	36.	No	Culture and education	505. Cultural heritage	IO governance	109. TNA access and cooperation			Declarative	31. Joint position	Non-binding	Member states				NA	1
617	ASEAN	750	2013	75020121034	Chairpersons statement	Cs. 9/10/2015	CHAIRMAN�S STATEMENT	48.	Yes	IO governance	106. Operational					Declarative	31. Joint position	Non-binding	Member states				NA	1
618	ASEAN	750	2013	75020131035	Chairpersons statement	Cs. 9/10/2013	CHAIRMAN�S STATEMENT	51.	Yes	IO governance	112. Implementation encouragement					Declarative	31. Joint position	Non-binding	Other state(s)			Dialouge partners	NA	1
619	ASEAN	750	2013	75020131036	Chairpersons statement	Cs. 9/10/2013	CHAIRMAN�S STATEMENT	54.	No	Security and defence	1509. Peacebuilding and peacekeeping					Declarative	31. Joint position	Non-binding	Member states				NA	1
620	ASEAN	750	2013	75020131037	Chairpersons statement	Cs. 9/10/2013	CHAIRMAN�S STATEMENT	56.	No	Security and defence	1502. Disarmament, arms control and nuclear proliferation					Declarative	31. Joint position	Non-binding	Member states				NA	1
621	ASEAN	750	2013	75020131038	Chairpersons statement	Cs. 9/10/2013	CHAIRMAN�S STATEMENT	57.	No	Security and defence	1509. Peacebuilding and peacekeeping					Declarative	31. Joint position	Non-binding	Member states				NA	1
622	ASEAN	750	2013	75020131039	Chairpersons statement	Cs. 9/10/2013	CHAIRMAN�S STATEMENT	58.	No	Security and defence	1502. Disarmament, arms control and nuclear proliferation					Declarative	31. Joint position	Non-binding	Member states				NA	1
623	ASEAN	750	2013	75020131040	Chairpersons statement	Cs. 9/10/2013	CHAIRMAN�S STATEMENT	59.	No	IO governance	108. IO-IO cooperation					Declarative	31. Joint position	Non-binding	Member states				NA	1
624	ASEAN	750	2013	75020131041	Chairpersons statement	Cs. 9/10/2013	CHAIRMAN�S STATEMENT	62.	No	IO governance	110. Organizational development (membership, institutional architecture, rules of procedure, etc.)					Declarative	31. Joint position	Non-binding	IO			The ASEAN Coordinating Council Working Group.	NA	1
625	ASEAN	750	2014	75020141001	Chairmans statement	Cs. 11/5/2014	Chairman's Statement of the 24 th ASEAN Summit	4.	No	Culture and education	505. Cultural heritage	IO governance	106. Operational			Declarative	31. Joint position	Non-binding	Member states				NA	1
626	ASEAN	750	2014	75020141002	Chairmans statement	Cs. 11/5/2014	Chairman's Statement of the 24 th ASEAN Summit	5.	No	Governance	808. Support for good governance and democratic processes					Declarative	31. Joint position	Non-binding	Member states				NA	1
627	ASEAN	750	2014	75020141003	Chairmans statement	Cs. 11/5/2014	Chairman's Statement of the 24 th ASEAN Summit	6.	No	IO governance	110. Organizational development (membership, institutional architecture, rules of procedure, etc.)					Declarative	31. Joint position	Non-binding	Member states				NA	1
628	ASEAN	750	2014	75020141004	Chairmans statement	Cs. 11/5/2014	Chairman's Statement of the 24 th ASEAN Summit	7.	No	Security and defence	1502. Disarmament, arms control and nuclear proliferation					Declarative	31. Joint position	Non-binding	Member states				NA	1
629	ASEAN	750	2014	75020141005	Chairmans statement	Cs. 11/5/2014	Chairman's Statement of the 24 th ASEAN Summit	8.	No	IO governance	106. Operational					Declarative	31. Joint position	Non-binding	Member states				NA	1
630	ASEAN	750	2014	75020141006	Chairmans statement	Cs. 11/5/2014	Chairman's Statement of the 24 th ASEAN Summit	9.	Yes	IO governance	112. Implementation encouragement					Regulatory	12. Collaboration	Binding	Member states				NA	1
631	ASEAN	750	2014	75020141007	Chairmans statement	Cs. 11/5/2014	Chairman's Statement of the 24 th ASEAN Summit	10.	No	IO governance	112. Implementation encouragement					Declarative	31. Joint position	Non-binding	Member states				NA	1
632	ASEAN	750	2014	75020141008	Chairmans statement	Cs. 11/5/2014	Chairman's Statement of the 24 th ASEAN Summit	11.	No	IO governance	105. Meeting governance					Declarative	31. Joint position	Non-binding	Member states				NA	1
633	ASEAN	750	2014	75020141009	Chairmans statement	Cs. 11/5/2014	Chairman's Statement of the 24 th ASEAN Summit	12.	Yes	International affairs	1602. Diplomats, embassies, citizens abroad, passports					Declarative	31. Joint position	Non-binding	Member states				NA	1
634	ASEAN	750	2014	75020141010	Chairmans statement	Cs. 11/5/2014	Chairman's Statement of the 24 th ASEAN Summit	13.	No	Human rights	403. Freedom of speech, voting rights, right to privacy					Declarative	31. Joint position	Non-binding	Member states				NA	1
635	ASEAN	750	2014	75020141011	Chairmans statement	Cs. 11/5/2014	Chairman's Statement of the 24 th ASEAN Summit	15.	Yes	Security and defence	1501. Defense alliances and security assistance					Administrative	52. Other	Non-binding	Member states	IO			NA	1
636	ASEAN	750	2014	75020141012	Chairmans statement	Cs. 11/5/2014	Chairman's Statement of the 24 th ASEAN Summit	16.	No	Security and defence	1501. Defense alliances and security assistance					Declarative	31. Joint position	Non-binding	Member states				NA	1
637	ASEAN	750	2014	75020141013	Chairmans statement	Cs. 11/5/2014	Chairman's Statement of the 24 th ASEAN Summit	17.	No	Law and crime	705. Human trafficking					Declarative	31. Joint position	Non-binding	Member states				NA	1
638	ASEAN	750	2014	75020141014	Chairmans statement	Cs. 11/5/2014	Chairman's Statement of the 24 th ASEAN Summit	20.	No	IO governance	107. IO premises and offices					Administrative	52. Other	Non-binding	IO				NA	1
639	ASEAN	750	2014	75020141015	Chairmans statement	Cs. 11/5/2014	Chairman's Statement of the 24 th ASEAN Summit	21.	No	IO governance	106. Operational					Administrative	52. Other	Non-binding	IO				NA	1
640	ASEAN	750	2014	75020141016	Chairmans statement	Cs. 11/5/2014	Chairman's Statement of the 24 th ASEAN Summit	22.	Yes	IO governance	107. IO premises and offices					Declarative	34. Praise or celebration	Non-binding	IO				NA	1
641	ASEAN	750	2014	75020141017	Chairmans statement	Cs. 11/5/2014	Chairman's Statement of the 24 th ASEAN Summit	23.	No	IO governance	108. IO-IO cooperation					Declarative	31. Joint position	Non-binding	Member states				NA	1
642	ASEAN	750	2014	75020141018	Chairmans statement	Cs. 11/5/2014	Chairman's Statement of the 24 th ASEAN Summit	24.	No	IO governance	106. Operational					Declarative	31. Joint position	Non-binding	Member states				NA	1
643	ASEAN	750	2014	75020141019	Chairmans statement	Cs. 11/5/2014	Chairman's Statement of the 24 th ASEAN Summit	25.	Yes	Finance and monetary politics	1407. Public finance and fiscal policy					Declarative	31. Joint position	Non-binding	Member states				NA	1
644	ASEAN	750	2014	75020141020	Chairmans statement	Cs. 11/5/2014	Chairman's Statement of the 24 th ASEAN Summit	26.	No	Culture and education	504. Research and knowledge management					Declarative	31. Joint position	Non-binding	Member states				NA	1
645	ASEAN	750	2014	75020141021	Chairmans statement	Cs. 11/5/2014	Chairman's Statement of the 24 th ASEAN Summit	27.	No	Trade and industry	1312. Tariff and import restrictions					Regulatory	12. Collaboration	Non-binding	Member states				NA	1
646	ASEAN	750	2014	75020141022	Chairmans statement	Cs. 11/5/2014	Chairman's Statement of the 24 th ASEAN Summit	28.	Yes	Finance and monetary politics	1404. Financial markets					Declarative	31. Joint position	Non-binding	Member states				NA	1
647	ASEAN	750	2014	75020141023	Chairmans statement	Cs. 11/5/2014	Chairman's Statement of the 24 th ASEAN Summit	29.	No	Trade and industry	1313. Trade negotiations and agreements					Declarative	31. Joint position	Non-binding	Member states				NA	1
648	ASEAN	750	2014	75020141024	Chairmans statement	Cs. 11/5/2014	Chairman's Statement of the 24 th ASEAN Summit	30.	No	IO governance	112. Implementation encouragement					Declarative	31. Joint position	Non-binding	Member states				NA	1
649	ASEAN	750	2014	75020141025	Chairmans statement	Cs. 11/5/2014	Chairman's Statement of the 24 th ASEAN Summit	31.	No	Finance and monetary politics	1404. Financial markets					Declarative	31. Joint position	Non-binding	Member states				NA	1
650	ASEAN	750	2014	75020141026	Chairmans statement	Cs. 11/5/2014	Chairman's Statement of the 24 th ASEAN Summit	32.	No	Trade and industry	1310. Small- and medium enterprises					Declarative	31. Joint position	Non-binding	Member states				NA	1
651	ASEAN	750	2014	75020141027	Chairmans statement	Cs. 11/5/2014	Chairman's Statement of the 24 th ASEAN Summit	33.	No	Environment	909. Natural resource and forest management					Declarative	31. Joint position	Non-binding	Member states				NA	1
652	ASEAN	750	2014	75020141028	Chairmans statement	Cs. 11/5/2014	Chairman's Statement of the 24 th ASEAN Summit	34.	Yes	Science and technology	1206. International scientific cooperation					Declarative	31. Joint position	Non-binding	Member states				NA	1
653	ASEAN	750	2014	75020141029	Chairmans statement	Cs. 11/5/2014	Chairman's Statement of the 24 th ASEAN Summit	35.	No	Agriculture fisheries commodities	1007. Food inspection and safety					Declarative	31. Joint position	Non-binding	Member states				NA	1
654	ASEAN	750	2014	75020141030	Chairmans statement	Cs. 11/5/2014	Chairman's Statement of the 24 th ASEAN Summit	36.	Yes	Agriculture fisheries commodities	1001. Agricultural development					Regulatory	12. Collaboration	Non-binding	Member states				NA	1
655	ASEAN	750	2014	75020141031	Chairmans statement	Cs. 11/5/2014	Chairman's Statement of the 24 th ASEAN Summit	37.	No	Energy and transport	1101. Airport, airlines, air traffic control and safety	Energy and transport	1104. Maritime issues			Declarative	31. Joint position	Non-binding	Member states				NA	1
656	ASEAN	750	2014	75020141032	Chairmans statement	Cs. 11/5/2014	Chairman's Statement of the 24 th ASEAN Summit	38.	Yes	Energy and transport	1107. Road traffic, road safety, highway construction					Declarative	31. Joint position	Non-binding	Member states				NA	1
657	ASEAN	750	2014	75020141033	Chairmans statement	Cs. 11/5/2014	Chairman's Statement of the 24 th ASEAN Summit	39.	No	Trade and industry	1314. Tourism					Declarative	31. Joint position	Non-binding	Member states				NA	1
658	ASEAN	750	2014	75020141034	Chairmans statement	Cs. 11/5/2014	Chairman's Statement of the 24 th ASEAN Summit	40.	No	Science and technology	1204. Digital government					Regulatory	12. Collaboration	Non-binding	Member states				NA	1
659	ASEAN	750	2014	75020141035	Chairmans statement	Cs. 11/5/2014	Chairman's Statement of the 24 th ASEAN Summit	41.	No	IO governance	106. Operational					Declarative	31. Joint position	Non-binding	Member states				NA	1
660	ASEAN	750	2014	75020141036	Chairmans statement	Cs. 11/5/2014	Chairman's Statement of the 24 th ASEAN Summit	42.	No	IO governance	106. Operational	IO governance	108. IO-IO cooperation	Economic development	207. Population and development	Declarative	31. Joint position	Non-binding	Member states				NA	1
661	ASEAN	750	2014	75020141037	Chairmans statement	Cs. 11/5/2014	Chairman's Statement of the 24 th ASEAN Summit	43.	No	IO governance	106. Operational					Administrative	52. Other	Non-binding	Member states	IO		Ministers	NA	1
662	ASEAN	750	2014	75020141038	Chairmans statement	Cs. 11/5/2014	Chairman's Statement of the 24 th ASEAN Summit	44.	Yes	IO governance	107. IO premises and offices					Declarative	31. Joint position	Non-binding	Member states				NA	1
663	ASEAN	750	2014	75020141039	Chairmans statement	Cs. 11/5/2014	Chairman's Statement of the 24 th ASEAN Summit	46.	Yes	Security and defence	1509. Peacebuilding and peacekeeping	Economic development	203. Good governance promotion	Economic development	206. Industrial development	Declarative	31. Joint position	Non-binding	Member states				NA	1
664	ASEAN	750	2014	75020141040	Chairmans statement	Cs. 11/5/2014	Chairman's Statement of the 24 th ASEAN Summit	47.	No	Economic development	207. Population and development					Declarative	31. Joint position	Non-binding	Member states				NA	1
665	ASEAN	750	2014	75020141041	Chairmans statement	Cs. 11/5/2014	Chairman's Statement of the 24 th ASEAN Summit	48.	Yes	Human rights	401. Children's rights	Human rights	406. Women's rights			Declarative	31. Joint position	Non-binding	IO	Other		ASEAN Commission on the Promotion and Protection of the Rights of Women and Children(ACWC)and Civil Society Organizations	NA	1
666	ASEAN	750	2014	75020141042	Chairmans statement	Cs. 11/5/2014	Chairman's Statement of the 24 th ASEAN Summit	49.	No	Governance	803. Public governance and management					Declarative	34. Praise or celebration	Non-binding	Member states				NA	1
667	ASEAN	750	2014	75020141043	Chairmans statement	Cs. 11/5/2014	Chairman's Statement of the 24 th ASEAN Summit	50.	Yes	Economic development	209. Rural development					Regulatory	12. Collaboration	Non-binding	Member states				NA	1
668	ASEAN	750	2014	75020141044	Chairmans statement	Cs. 11/5/2014	Chairman's Statement of the 24 th ASEAN Summit	51.	Yes	Labor and employment	607. Youth employment and child labor					Declarative	31. Joint position	Non-binding	Member states				NA	1
669	ASEAN	750	2014	75020141045	Chairmans statement	Cs. 11/5/2014	Chairman's Statement of the 24 th ASEAN Summit	52.	No	Culture and education	504. Research and knowledge management					Regulatory	12. Collaboration	Non-binding	Member states				NA	1
670	ASEAN	750	2014	75020141046	Chairmans statement	Cs. 11/5/2014	Chairman's Statement of the 24 th ASEAN Summit	53.	No	Health and Social Affairs	303. Disease prevention, treatment, immunization					Declarative	31. Joint position	Non-binding	Member states				NA	1
671	ASEAN	750	2014	75020141047	Chairmans statement	Cs. 11/5/2014	Chairman's Statement of the 24 th ASEAN Summit	54.	Yes	Health and Social Affairs	309. Welfare					Administrative	52. Other	Binding	Member states	IO			NA	1
672	ASEAN	750	2014	75020141048	Chairmans statement	Cs. 11/5/2014	Chairman's Statement of the 24 th ASEAN Summit	55.	No	Labor and employment	605. Migrant workers					Administrative	52. Other	Binding	Member states	IO			NA	1
673	ASEAN	750	2014	75020141049	Chairmans statement	Cs. 11/5/2014	Chairman's Statement of the 24 th ASEAN Summit	56.	Yes	Environment	903. Climate change					Administrative	52. Other	Non-binding	Member states	IO			NA	1
674	ASEAN	750	2014	75020141050	Chairmans statement	Cs. 11/5/2014	Chairman's Statement of the 24 th ASEAN Summit	57.	No	Economic development	208. Disaster relief and humanitarian action					Declarative	34. Praise or celebration	Non-binding	Member state(s), selected			Indonesia	NA	1
675	ASEAN	750	2014	75020141051	Chairmans statement	Cs. 11/5/2014	Chairman's Statement of the 24 th ASEAN Summit	58.	No	Economic development	208. Disaster relief and humanitarian action					Declarative	31. Joint position	Non-binding	IO				NA	1
676	ASEAN	750	2014	75020141052	Chairmans statement	Cs. 11/5/2014	Chairman's Statement of the 24 th ASEAN Summit	59.	No	Environment	911. Species, plants protection, biodiversity					Declarative	31. Joint position	Non-binding	Member states				NA	1
677	ASEAN	750	2014	75020141053	Chairmans statement	Cs. 11/5/2014	Chairman's Statement of the 24 th ASEAN Summit	60.	No	Environment	906. Environmental risk management					Declarative	31. Joint position	Non-binding	Member states				NA	1
678	ASEAN	750	2014	75020141054	Chairmans statement	Cs. 11/5/2014	Chairman's Statement of the 24 th ASEAN Summit	61.	No	Culture and education	505. Cultural heritage					Declarative	31. Joint position	Binding	Member states				NA	1
679	ASEAN	750	2014	75020141055	Chairmans statement	Cs. 11/5/2014	Chairman's Statement of the 24 th ASEAN Summit	62.	No	Security and defence	1509. Peacebuilding and peacekeeping	Culture and education	505. Cultural heritage			Declarative	34. Praise or celebration	Non-binding	Member state(s), selected			Indonesia	NA	1
680	ASEAN	750	2014	75020141056	Chairmans statement	Cs. 11/5/2014	Chairman's Statement of the 24 th ASEAN Summit	63.	No	Security and defence	1509. Peacebuilding and peacekeeping					Declarative	31. Joint position	Non-binding	Member states				NA	1
681	ASEAN	750	2014	75020141057	Chairmans statement	Cs. 11/5/2014	Chairman's Statement of the 24 th ASEAN Summit	64.	No	Security and defence	1509. Peacebuilding and peacekeeping					Declarative	31. Joint position	Non-binding	Member states	Other state(s)		All concerned parties in the Korean peninsula rivalry.	NA	1
682	ASEAN	750	2014	75020141058	Chairmans statement	Cs. 11/5/2014	Chairman's Statement of the 24 th ASEAN Summit	65.	No	Security and defence	1502. Disarmament, arms control and nuclear proliferation					Declarative	31. Joint position	Non-binding	Member states				NA	1
683	ASEAN	750	2014	75020141059	Chairmans statement	Cs. 11/5/2014	Chairman's Statement of the 24 th ASEAN Summit	66.	Yes	Security and defence	1509. Peacebuilding and peacekeeping					Declarative	31. Joint position	Non-binding	Other state(s)			Mainly Israel and Palestine but also other involved parties.	NA	1
684	ASEAN	750	2014	75020141060	Chairmans statement	Cs. 11/5/2014	Chairman's Statement of the 24 th ASEAN Summit	67.	Yes	Security and defence	1502. Disarmament, arms control and nuclear proliferation					Declarative	31. Joint position	Non-binding	Member states				NA	1
685	ASEAN	750	2014	75020141061	Chairmans statement	Cs. 11/5/2014	Chairman's Statement of the 24 th ASEAN Summit	68.	No	Security and defence	1509. Peacebuilding and peacekeeping					Declarative	31. Joint position	Non-binding	Member states				NA	1
686	ASEAN	750	2014	75020141062	Chairmans statement	Cs. 11/5/2014	Chairman's Statement of the 24 th ASEAN Summit	69.	No	Trade and industry	1313. Trade negotiations and agreements					Declarative	31. Joint position	Non-binding	Member states				NA	1
687	ASEAN	750	2014	75020141063	Chairmans statement	Cs. 11/5/2014	Chairman's Statement of the 24 th ASEAN Summit	70.	No	IO governance	108. IO-IO cooperation					Declarative	31. Joint position	Non-binding	Member states				NA	1
688	ASEAN	750	2014	75020141064	Chairmans statement	Cs. 11/5/2014	Chairman's Statement of the 24 th ASEAN Summit	72.	No	IO governance	108. IO-IO cooperation					Declarative	34. Praise or celebration	Non-binding	Member state(s), selected			Indonesia	NA	1
689	ASEAN	750	2014	75020141065	Chairmans statement	Cs. 11/5/2014	Chairman's Statement of the 24 th ASEAN Summit	73.	Yes	IO governance	112. Implementation encouragement					Administrative	52. Other	Binding	Member states	IO			NA	1
690	ASEAN	750	2014	75020141066	Chairmans statement	Cs. 11/5/2014	Chairman's Statement of the 24 th ASEAN Summit	74.	Yes	IO governance	108. IO-IO cooperation					Regulatory	12. Collaboration	Non-binding	Member states				NA	1
691	ASEAN	750	2014	75020141067	Chairmans statement	Cs. 11/5/2014	Chairman's Statement of the 24 th ASEAN Summit	75.	Yes	IO governance	106. Operational					Regulatory	12. Collaboration	Binding	Member states				NA	1
692	ASEAN	750	2014	75020141068	Chairmans statement	Cs. 11/5/2014	Chairman's Statement of the 24 th ASEAN Summit	76.	No	IO governance	108. IO-IO cooperation					Declarative	31. Joint position	Non-binding	Member states				NA	1
693	ASEAN	750	2014	75020141069	Chairmans statement	Cs. 11/5/2014	Chairman's Statement of the 24 th ASEAN Summit	77.	Yes	IO governance	108. IO-IO cooperation					Declarative	31. Joint position	Non-binding	Member states				NA	1
694	ASEAN	750	2014	75020141070	Chairmans statement	Cs. 11/5/2014	Chairman's Statement of the 24 th ASEAN Summit	78.	No	IO governance	110. Organizational development (membership, institutional architecture, rules of procedure, etc.)					Declarative	34. Praise or celebration	Non-binding	IO			ASEAN Coordinating Counci l Working Group.	NA	1
695	ASEAN	750	2014	75020141071	Chairmans statement	Cs. 11/5/2014	Chairman's Statement of the 24 th ASEAN Summit	80.	Yes	IO governance	107. IO premises and offices	IO governance	106. Operational			Declarative	31. Joint position	Non-binding	Member states				NA	1
696	ASEAN	750	2014	75020141072	Chairmans statement	Cs. 11/5/2014	Chairman's Statement of the 24 th ASEAN Summit	81.	No	IO governance	107. IO premises and offices					Declarative	34. Praise or celebration	Non-binding	Member states				NA	1
697	ASEAN	750	2014	75020141073	Chairmans statement	Cs. 11/5/2014	Chairman's Statement of the 24 th ASEAN Summit	83.	No	IO governance	107. IO premises and offices					Declarative	31. Joint position	Non-binding	Member states				NA	1
698	ASEAN	750	2014	75020141074	Chairmans statement	Cs. 11/5/2014	Chairman's Statement of the 24 th ASEAN Summit	84.	Yes	IO governance	112. Implementation encouragement					Declarative	31. Joint position	Non-binding	Member states				NA	1
699	ASEAN	750	2014	75020141001	Chairmans statement	Cs. 12-13/11/2014	Chairman's Statement of the 25 th ASEAN Summit	3.	No	IO governance	111. Appreciation and recognition					Declarative	34. Praise or celebration	Non-binding	Member states	IO			NA	1
700	ASEAN	750	2014	75020141002	Chairmans statement	Cs. 12-13/11/2014	Chairman's Statement of the 25 th ASEAN Summit	4.	Yes	IO governance	111. Appreciation and recognition					Administrative	52. Other	Non-binding	IO				NA	1
701	ASEAN	750	2014	75020141003	Chairmans statement	Cs. 12-13/11/2014	Chairman's Statement of the 25 th ASEAN Summit	5.	Yes	IO governance	112. Implementation encouragement					Administrative	52. Other	Binding	Member states	IO		ASEAN Ministers Meeting	NA	1
702	ASEAN	750	2014	75020141004	Chairmans statement	Cs. 12-13/11/2014	Chairman's Statement of the 25 th ASEAN Summit	6.	No	IO governance	106. Operational					Declarative	31. Joint position	Non-binding	Member states				NA	1
703	ASEAN	750	2014	75020141005	Chairmans statement	Cs. 12-13/11/2014	Chairman's Statement of the 25 th ASEAN Summit	7.	Yes	IO governance	106. Operational					Administrative	52. Other	Binding	IO				NA	1
704	ASEAN	750	2014	75020141006	Chairmans statement	Cs. 12-13/11/2014	Chairman's Statement of the 25 th ASEAN Summit	8.	No	IO governance	110. Organizational development (membership, institutional architecture, rules of procedure, etc.)					Declarative	31. Joint position	Non-binding	Member states				NA	1
705	ASEAN	750	2014	75020141007	Chairmans statement	Cs. 12-13/11/2014	Chairman's Statement of the 25 th ASEAN Summit	9.	Yes	Security and defence	1502. Disarmament, arms control and nuclear proliferation					Regulatory	12. Collaboration	Non-binding	Member states				NA	1
706	ASEAN	750	2014	75020141008	Chairmans statement	Cs. 12-13/11/2014	Chairman's Statement of the 25 th ASEAN Summit	10.	No	Human rights	403. Freedom of speech, voting rights, right to privacy					Declarative	31. Joint position	Non-binding	Member states				NA	1
707	ASEAN	750	2014	75020141009	Chairmans statement	Cs. 12-13/11/2014	Chairman's Statement of the 25 th ASEAN Summit	11.	No	Human rights	403. Freedom of speech, voting rights, right to privacy	Environment	903. Climate change			Administrative	52. Other	Non-binding	IO				NA	1
708	ASEAN	750	2014	75020141010	Chairmans statement	Cs. 12-13/11/2014	Chairman's Statement of the 25 th ASEAN Summit	13.	Yes	Economic development	208. Disaster relief and humanitarian action					Regulatory	12. Collaboration	Non-binding	Member states				NA	1
709	ASEAN	750	2014	75020141011	Chairmans statement	Cs. 12-13/11/2014	Chairman's Statement of the 25 th ASEAN Summit	14.	No	Security and defence	1509. Peacebuilding and peacekeeping					Declarative	31. Joint position	Non-binding	Member states				NA	1
710	ASEAN	750	2014	75020141012	Chairmans statement	Cs. 12-13/11/2014	Chairman's Statement of the 25 th ASEAN Summit	15.	No	Energy and transport	1104. Maritime issues					Declarative	31. Joint position	Non-binding	Member states				NA	1
711	ASEAN	750	2014	75020141013	Chairmans statement	Cs. 12-13/11/2014	Chairman's Statement of the 25 th ASEAN Summit	16.	No	Security and defence	1511. Terrorism					Declarative	31. Joint position	Non-binding	Member states				NA	1
712	ASEAN	750	2014	75020141014	Chairmans statement	Cs. 12-13/11/2014	Chairman's Statement of the 25 th ASEAN Summit	17.	No	International affairs	1605. International law	Law and crime	705. Human trafficking			Declarative	31. Joint position	Non-binding	Member states				NA	1
713	ASEAN	750	2014	75020141015	Chairmans statement	Cs. 12-13/11/2014	Chairman's Statement of the 25 th ASEAN Summit	18.	Yes	IO governance	107. IO premises and offices	Security and defence	1509. Peacebuilding and peacekeeping			Administrative	52. Other	Non-binding	IO				NA	1
714	ASEAN	750	2014	75020141016	Chairmans statement	Cs. 12-13/11/2014	Chairman's Statement of the 25 th ASEAN Summit	19.	Yes	IO governance	107. IO premises and offices	Security and defence	1502. Disarmament, arms control and nuclear proliferation			Regulatory	12. Collaboration	Non-binding	Member states				NA	1
715	ASEAN	750	2014	75020141017	Chairmans statement	Cs. 12-13/11/2014	Chairman's Statement of the 25 th ASEAN Summit	20.	Yes	IO governance	107. IO premises and offices					Declarative	31. Joint position	Non-binding	Member states				NA	1
716	ASEAN	750	2014	75020141018	Chairmans statement	Cs. 12-13/11/2014	Chairman's Statement of the 25 th ASEAN Summit	21.	Yes	IO governance	110. Organizational development (membership, institutional architecture, rules of procedure, etc.)					Administrative	52. Other	Non-binding	Member states				NA	1
717	ASEAN	750	2014	75020141019	Chairmans statement	Cs. 12-13/11/2014	Chairman's Statement of the 25 th ASEAN Summit	22-24.	No	Economic development	207. Population and development					Declarative	31. Joint position	Non-binding	Member states				NA	1
718	ASEAN	750	2014	75020141020	Chairmans statement	Cs. 12-13/11/2014	Chairman's Statement of the 25 th ASEAN Summit	25.	Yes	IO governance	112. Implementation encouragement					Declarative	31. Joint position	Non-binding	Member states				NA	1
719	ASEAN	750	2014	75020141021	Chairmans statement	Cs. 12-13/11/2014	Chairman's Statement of the 25 th ASEAN Summit	26.	No	Trade and industry	1312. Tariff and import restrictions	IO governance	106. Operational			Declarative	31. Joint position	Non-binding	Member states				NA	1
720	ASEAN	750	2014	75020141022	Chairmans statement	Cs. 12-13/11/2014	Chairman's Statement of the 25 th ASEAN Summit	27.	No	Trade and industry	1313. Trade negotiations and agreements					Declarative	31. Joint position	Non-binding	Member states				NA	1
721	ASEAN	750	2014	75020141023	Chairmans statement	Cs. 12-13/11/2014	Chairman's Statement of the 25 th ASEAN Summit	28.	No	Trade and industry	1313. Trade negotiations and agreements					Distributive	22. Redistributive	Non-binding	Member states				NA	1
722	ASEAN	750	2014	75020141024	Chairmans statement	Cs. 12-13/11/2014	Chairman's Statement of the 25 th ASEAN Summit	29.	Yes	Labor and employment	604. Labor standards and labor law					Administrative	52. Other	Non-binding	Member states	IO			NA	1
723	ASEAN	750	2014	75020141025	Chairmans statement	Cs. 12-13/11/2014	Chairman's Statement of the 25 th ASEAN Summit	30.	Yes	Trade and industry	1310. Small- and medium enterprises					Administrative	52. Other	Non-binding	Member states				NA	1
724	ASEAN	750	2014	75020141026	Chairmans statement	Cs. 12-13/11/2014	Chairman's Statement of the 25 th ASEAN Summit	31.	No	Trade and industry	1310. Small- and medium enterprises					Declarative	31. Joint position	Non-binding	Member states				NA	1
725	ASEAN	750	2014	75020141027	Chairmans statement	Cs. 12-13/11/2014	Chairman's Statement of the 25 th ASEAN Summit	32.	No	IO governance	108. IO-IO cooperation					Declarative	31. Joint position	Non-binding	Member states				NA	1
726	ASEAN	750	2014	75020141028	Chairmans statement	Cs. 12-13/11/2014	Chairman's Statement of the 25 th ASEAN Summit	34.	Yes	IO governance	109. TNA access and cooperation					Declarative	31. Joint position	Non-binding	Member states				NA	1
727	ASEAN	750	2014	75020141029	Chairmans statement	Cs. 12-13/11/2014	Chairman's Statement of the 25 th ASEAN Summit	35.	No	Trade and industry	1313. Trade negotiations and agreements					Declarative	31. Joint position	Non-binding	Member states				NA	1
728	ASEAN	750	2014	75020141030	Chairmans statement	Cs. 12-13/11/2014	Chairman's Statement of the 25 th ASEAN Summit	36.	No	Trade and industry	1314. Tourism					Declarative	31. Joint position	Non-binding	Member states				NA	1
729	ASEAN	750	2014	75020141031	Chairmans statement	Cs. 12-13/11/2014	Chairman's Statement of the 25 th ASEAN Summit	37.	No	Energy and transport	1102. Alternative energy	Energy and transport	1103. Fossil energy	Energy and transport	1105. Nuclear energy	Declarative	34. Praise or celebration	Non-binding	Member states				NA	1
730	ASEAN	750	2014	75020141032	Chairmans statement	Cs. 12-13/11/2014	Chairman's Statement of the 25 th ASEAN Summit	38.	No	Agriculture fisheries commodities	1007. Food inspection and safety					Declarative	31. Joint position	Non-binding	Member states				NA	1
731	ASEAN	750	2014	75020141033	Chairmans statement	Cs. 12-13/11/2014	Chairman's Statement of the 25 th ASEAN Summit	39.	Yes	IO governance	112. Implementation encouragement					Administrative	52. Other	Non-binding	IO				NA	1
732	ASEAN	750	2014	75020141034	Chairmans statement	Cs. 12-13/11/2014	Chairman's Statement of the 25 th ASEAN Summit	40.	No	IO governance	107. IO premises and offices					Declarative	31. Joint position	Non-binding	IO				NA	1
733	ASEAN	750	2014	75020141035	Chairmans statement	Cs. 12-13/11/2014	Chairman's Statement of the 25 th ASEAN Summit	41.	No	IO governance	108. IO-IO cooperation					Declarative	31. Joint position	Non-binding	Member states				NA	1
734	ASEAN	750	2014	75020141036	Chairmans statement	Cs. 12-13/11/2014	Chairman's Statement of the 25 th ASEAN Summit	42.	No	Health and Social Affairs	309. Welfare					Declarative	31. Joint position	Non-binding	Member states				NA	1
735	ASEAN	750	2014	75020141037	Chairmans statement	Cs. 12-13/11/2014	Chairman's Statement of the 25 th ASEAN Summit	43.	No	Finance and monetary politics	1404. Financial markets					Declarative	31. Joint position	Non-binding	Member states				NA	1
736	ASEAN	750	2014	75020141038	Chairmans statement	Cs. 12-13/11/2014	Chairman's Statement of the 25 th ASEAN Summit	45.	No	Culture and education	505. Cultural heritage					Declarative	34. Praise or celebration	Non-binding	Member states				NA	1
737	ASEAN	750	2014	75020141039	Chairmans statement	Cs. 12-13/11/2014	Chairman's Statement of the 25 th ASEAN Summit	46.	No	Economic development	207. Population and development					Regulatory	12. Collaboration	Non-binding	Member states	Private actor(s)		Members, civil society actors and all sectoral bodies.	NA	1
738	ASEAN	750	2014	75020141040	Chairmans statement	Cs. 12-13/11/2014	Chairman's Statement of the 25 th ASEAN Summit	47.	No	Environment	903. Climate change					Regulatory	12. Collaboration	Binding	Member states				NA	1
739	ASEAN	750	2014	75020141041	Chairmans statement	Cs. 12-13/11/2014	Chairman's Statement of the 25 th ASEAN Summit	48.	No	Environment	903. Climate change					Declarative	31. Joint position	Non-binding	Member states				NA	1
740	ASEAN	750	2014	75020141042	Chairmans statement	Cs. 12-13/11/2014	Chairman's Statement of the 25 th ASEAN Summit	49.	No	Environment	905. Disaster risk reduction					Declarative	31. Joint position	Non-binding	Member states				NA	1
741	ASEAN	750	2014	75020141043	Chairmans statement	Cs. 12-13/11/2014	Chairman's Statement of the 25 th ASEAN Summit	50.	Yes	Economic development	208. Disaster relief and humanitarian action					Administrative	52. Other	Non-binding	IO				NA	1
742	ASEAN	750	2014	75020141044	Chairmans statement	Cs. 12-13/11/2014	Chairman's Statement of the 25 th ASEAN Summit	51.	Yes	Economic development	201. Poverty reduction					Declarative	31. Joint position	Non-binding	Member states				NA	1
743	ASEAN	750	2014	75020141045	Chairmans statement	Cs. 12-13/11/2014	Chairman's Statement of the 25 th ASEAN Summit	52.	Yes	Labor and employment	604. Labor standards and labor law	Culture and education	504. Research and knowledge management			Regulatory	12. Collaboration	Non-binding	Member states				NA	1
744	ASEAN	750	2014	75020141046	Chairmans statement	Cs. 12-13/11/2014	Chairman's Statement of the 25 th ASEAN Summit	55.	No	Culture and education	504. Research and knowledge management					Declarative	31. Joint position	Non-binding	Member states				NA	1
745	ASEAN	750	2014	75020141047	Chairmans statement	Cs. 12-13/11/2014	Chairman's Statement of the 25 th ASEAN Summit	56.	No	Culture and education	504. Research and knowledge management					Declarative	34. Praise or celebration	Non-binding	Member states				NA	1
746	ASEAN	750	2014	75020141048	Chairmans statement	Cs. 12-13/11/2014	Chairman's Statement of the 25 th ASEAN Summit	57.	Yes	IO governance	112. Implementation encouragement					Regulatory	12. Collaboration	Non-binding	Other state(s)				NA	1
747	ASEAN	750	2014	75020141049	Chairmans statement	Cs. 12-13/11/2014	Chairman's Statement of the 25 th ASEAN Summit	58.	No	Health and Social Affairs	309. Welfare	Trade and industry	1306. Industry and entrepreneurship			Declarative	31. Joint position	Non-binding	Member states	IO			NA	1
748	ASEAN	750	2014	75020141050	Chairmans statement	Cs. 12-13/11/2014	Chairman's Statement of the 25 th ASEAN Summit	59.	No	Economic development	207. Population and development					Declarative	31. Joint position	Non-binding	Member states				NA	1
749	ASEAN	750	2014	75020141051	Chairmans statement	Cs. 12-13/11/2014	Chairman's Statement of the 25 th ASEAN Summit	61.	No	Human rights	406. Women's rights					Declarative	34. Praise or celebration	Non-binding	Member states				NA	1
750	ASEAN	750	2014	75020141052	Chairmans statement	Cs. 12-13/11/2014	Chairman's Statement of the 25 th ASEAN Summit	64.	No	Environment	909. Natural resource and forest management					Declarative	34. Praise or celebration	Non-binding	Member states				NA	1
751	ASEAN	750	2014	75020141053	Chairmans statement	Cs. 12-13/11/2014	Chairman's Statement of the 25 th ASEAN Summit	65.	Yes	Environment	902. Chemical safety					Declarative	31. Joint position	Non-binding	Member states				NA	1
752	ASEAN	750	2014	75020141054	Chairmans statement	Cs. 12-13/11/2014	Chairman's Statement of the 25 th ASEAN Summit	66.	Yes	Environment	912. Sustainable development					Declarative	31. Joint position	Non-binding	Member states				NA	1
753	ASEAN	750	2014	75020141055	Chairmans statement	Cs. 12-13/11/2014	Chairman's Statement of the 25 th ASEAN Summit	67.	No	Culture and education	504. Research and knowledge management					Declarative	34. Praise or celebration	Non-binding	Member states				NA	1
754	ASEAN	750	2014	75020141056	Chairmans statement	Cs. 12-13/11/2014	Chairman's Statement of the 25 th ASEAN Summit	68.	No	IO governance	102. Appointments					Administrative	52. Other	Non-binding	IO				NA	1
755	ASEAN	750	2014	75020141057	Chairmans statement	Cs. 12-13/11/2014	Chairman's Statement of the 25 th ASEAN Summit	69.	No	Culture and education	505. Cultural heritage					Declarative	31. Joint position	Non-binding	Member states				NA	1
756	ASEAN	750	2014	75020141058	Chairmans statement	Cs. 12-13/11/2014	Chairman's Statement of the 25 th ASEAN Summit	70.	No	IO governance	112. Implementation encouragement					Declarative	31. Joint position	Non-binding	Member states				NA	1
757	ASEAN	750	2014	75020141059	Chairmans statement	Cs. 12-13/11/2014	Chairman's Statement of the 25 th ASEAN Summit	72.	No	Culture and education	504. Research and knowledge management					Declarative	31. Joint position	Non-binding	Member states				NA	1
758	ASEAN	750	2014	75020141060	Chairmans statement	Cs. 12-13/11/2014	Chairman's Statement of the 25 th ASEAN Summit	74.	Yes	IO governance	108. IO-IO cooperation					Declarative	31. Joint position	Non-binding	Member states				NA	1
759	ASEAN	750	2014	75020141061	Chairmans statement	Cs. 12-13/11/2014	Chairman's Statement of the 25 th ASEAN Summit	85.	Yes	Security and defence	1509. Peacebuilding and peacekeeping	Energy and transport	1104. Maritime issues			Administrative	52. Other	Non-binding	Member states				NA	1
760	ASEAN	750	2014	75020141062	Chairmans statement	Cs. 12-13/11/2014	Chairman's Statement of the 25 th ASEAN Summit	86.	No	International affairs	1605. International law					Declarative	31. Joint position	Non-binding	Member states				NA	1
761	ASEAN	750	2014	75020141063	Chairmans statement	Cs. 12-13/11/2014	Chairman's Statement of the 25 th ASEAN Summit	87.	No	Security and defence	1509. Peacebuilding and peacekeeping					Declarative	31. Joint position	Non-binding	Member states				NA	1
762	ASEAN	750	2014	75020141064	Chairmans statement	Cs. 12-13/11/2014	Chairman's Statement of the 25 th ASEAN Summit	88.	Yes	Security and defence	1511. Terrorism					Regulatory	12. Collaboration	Non-binding	Member states				NA	1
763	ASEAN	750	2014	75020141065	Chairmans statement	Cs. 12-13/11/2014	Chairman's Statement of the 25 th ASEAN Summit	89.	No	Security and defence	1511. Terrorism					Declarative	31. Joint position	Non-binding	Member states				NA	1
764	ASEAN	750	2014	75020141066	Chairmans statement	Cs. 12-13/11/2014	Chairman's Statement of the 25 th ASEAN Summit	90.	Yes	International affairs	1605. International law					Declarative	31. Joint position	Non-binding	Other state(s)			Palestine and Israel.	NA	1
765	ASEAN	750	2014	75020141067	Chairmans statement	Cs. 12-13/11/2014	Chairman's Statement of the 25 th ASEAN Summit	91.	Yes	Health and Social Affairs	303. Disease prevention, treatment, immunization					Regulatory	12. Collaboration	Non-binding	Member states				NA	1
766	ASEAN	750	2014	75020141068	Chairmans statement	Cs. 12-13/11/2014	Chairman's Statement of the 25 th ASEAN Summit	94.	Yes	IO governance	108. IO-IO cooperation	Trade and industry	1313. Trade negotiations and agreements			Administrative	52. Other	Non-binding	Member states	IO		Economic ministers	NA	1
767	ASEAN	750	2014	75020141069	Chairmans statement	Cs. 12-13/11/2014	Chairman's Statement of the 25 th ASEAN Summit	95.	No	IO governance	108. IO-IO cooperation					Declarative	34. Praise or celebration	Non-binding	Member states				NA	1
768	ASEAN	750	2015	75020151001	Chairmans statement	Cs. 26-27/4/2015	Chairman's Statement of the 26 th ASEAN Summit	5.	No	IO governance	111. Appreciation and recognition					Declarative	34. Praise or celebration	Non-binding	Member states				NA	1
769	ASEAN	750	2015	75020151002	Chairmans statement	Cs. 26-27/4/2015	Chairman's Statement of the 26 th ASEAN Summit	6.	Yes	IO governance	106. Operational					Regulatory	12. Collaboration	Non-binding	Member states				NA	1
770	ASEAN	750	2015	75020151003	Chairmans statement	Cs. 26-27/4/2015	Chairman's Statement of the 26 th ASEAN Summit	7.	Yes	IO governance	110. Organizational development (membership, institutional architecture, rules of procedure, etc.)					Regulatory	12. Collaboration	Binding	Member states				NA	1
771	ASEAN	750	2015	75020151004	Chairmans statement	Cs. 26-27/4/2015	Chairman's Statement of the 26 th ASEAN Summit	8.	Yes	IO governance	112. Implementation encouragement					Administrative	52. Other	Non-binding	IO				NA	1
772	ASEAN	750	2015	75020151005	Chairmans statement	Cs. 26-27/4/2015	Chairman's Statement of the 26 th ASEAN Summit	9.	No	IO governance	110. Organizational development (membership, institutional architecture, rules of procedure, etc.)					Declarative	34. Praise or celebration	Binding	Member states				NA	1
773	ASEAN	750	2015	75020151006	Chairmans statement	Cs. 26-27/4/2015	Chairman's Statement of the 26 th ASEAN Summit	10.	Yes	IO governance	110. Organizational development (membership, institutional architecture, rules of procedure, etc.)					Regulatory	12. Collaboration	Non-binding	Member states				NA	1
774	ASEAN	750	2015	75020151007	Chairmans statement	Cs. 26-27/4/2015	Chairman's Statement of the 26 th ASEAN Summit	11.	Yes	Security and defence	1502. Disarmament, arms control and nuclear proliferation					Declarative	31. Joint position	Non-binding	Other state(s)			Nuclear states	NA	1
775	ASEAN	750	2015	75020151008	Chairmans statement	Cs. 26-27/4/2018	Chairman's Statement of the 26 th ASEAN Summit	12.	No	IO governance	107. IO premises and offices					Declarative	31. Joint position	Non-binding	IO				NA	1
776	ASEAN	750	2015	75020151009	Chairmans statement	Cs. 26-27/4/2015	Chairman's Statement of the 26 th ASEAN Summit	13.	No	IO governance	106. Operational					Declarative	31. Joint position	Non-binding	Member states				NA	1
777	ASEAN	750	2015	75020151010	Chairmans statement	Cs. 26-27/4/2015	Chairman's Statement of the 26 th ASEAN Summit	18.	No	IO governance	107. IO premises and offices	Human rights	403. Freedom of speech, voting rights, right to privacy			Declarative	31. Joint position	Non-binding	IO				NA	1
778	ASEAN	750	2015	75020151011	Chairmans statement	Cs. 26-27/4/2015	Chairman's Statement of the 26 th ASEAN Summit	19.	No	Economic development	208. Disaster relief and humanitarian action					Declarative	31. Joint position	Non-binding	Member states				NA	1
779	ASEAN	750	2015	75020151012	Chairmans statement	Cs. 26-27/4/2015	Chairman's Statement of the 26 th ASEAN Summit	20.-21.	No	Economic development	206. Industrial development					Declarative	31. Joint position	Non-binding	Member states				NA	1
780	ASEAN	750	2015	75020151013	Chairmans statement	Cs. 26-27/4/2015	Chairman's Statement of the 26 th ASEAN Summit	22-23.	No	IO governance	112. Implementation encouragement					Declarative	31. Joint position	Non-binding	Member states	IO		Economic ministers	NA	1
781	ASEAN	750	2015	75020151014	Chairmans statement	Cs. 26-27/4/2015	Chairman's Statement of the 26 th ASEAN Summit	24.	No	Trade and industry	1312. Tariff and import restrictions					Declarative	31. Joint position	Non-binding	Member state(s), selected			Cambodia, Lao PDR, Myanmar and Viet Nam.	NA	1
782	ASEAN	750	2015	75020151015	Chairmans statement	Cs. 26-27/4/2015	Chairman's Statement of the 26 th ASEAN Summit	25.	No	Trade and industry	1313. Trade negotiations and agreements					Declarative	31. Joint position	Non-binding	Member states				NA	1
783	ASEAN	750	2015	75020151016	Chairmans statement	Cs. 26-27/4/2015	Chairman's Statement of the 26 th ASEAN Summit	26.	No	Science and technology	1207. Internet	Trade and industry	1313. Trade negotiations and agreements			Declarative	31. Joint position	Non-binding	Member states				NA	1
784	ASEAN	750	2015	75020151017	Chairmans statement	Cs. 26-27/4/2015	Chairman's Statement of the 26 th ASEAN Summit	27.	Yes	Trade and industry	1313. Trade negotiations and agreements					Regulatory	12. Collaboration	Non-binding	Member states				NA	1
785	ASEAN	750	2015	75020151018	Chairmans statement	Cs. 26-27/4/2015	Chairman's Statement of the 26 th ASEAN Summit	28.	No	Trade and industry	1312. Tariff and import restrictions					Declarative	34. Praise or celebration	Non-binding	Member states				NA	1
786	ASEAN	750	2015	75020151019	Chairmans statement	Cs. 26-27/4/2015	Chairman's Statement of the 26 th ASEAN Summit	29.	No	Energy and transport	1101. Airport, airlines, air traffic control and safety					Declarative	31. Joint position	Non-binding	Member states				NA	1
787	ASEAN	750	2015	75020151020	Chairmans statement	Cs. 26-27/4/2015	Chairman's Statement of the 26 th ASEAN Summit	30.	No	Finance and monetary politics	1407. Public finance and fiscal policy					Declarative	31. Joint position	Non-binding	Member states				NA	1
788	ASEAN	750	2015	75020151021	Chairmans statement	Cs. 26-27/4/2015	Chairman's Statement of the 26 th ASEAN Summit	34.	No	Trade and industry	1310. Small- and medium enterprises					Declarative	31. Joint position	Non-binding	Member states				NA	1
789	ASEAN	750	2015	75020151022	Chairmans statement	Cs. 26-27/4/2015	Chairman's Statement of the 26 th ASEAN Summit	35.	No	Trade and industry	1306. Industry and entrepreneurship					Declarative	31. Joint position	Non-binding	Member states				NA	1
790	ASEAN	750	2015	75020151023	Chairmans statement	Cs. 26-27/4/2015	Chairman's Statement of the 26 th ASEAN Summit	36.	No	Trade and industry	1306. Industry and entrepreneurship					Declarative	31. Joint position	Non-binding	Member states				NA	1
791	ASEAN	750	2015	75020151024	Chairmans statement	Cs. 26-27/4/2015	Chairman's Statement of the 26 th ASEAN Summit	37.	No	Science and technology	1208. Newspaper, publishing, broadcast industry	Culture and education	505. Cultural heritage	Trade and industry	1314. Tourism	Declarative	31. Joint position	Non-binding	Member states				NA	1
792	ASEAN	750	2015	75020151025	Chairmans statement	Cs. 26-27/4/2015	Chairman's Statement of the 26 th ASEAN Summit	38.	No	Trade and industry	1313. Trade negotiations and agreements					Declarative	31. Joint position	Non-binding	Member states				NA	1
793	ASEAN	750	2015	75020151026	Chairmans statement	Cs. 26-27/4/2015	Chairman's Statement of the 26 th ASEAN Summit	39.	Yes	Governance	808. Support for good governance and democratic processes	IO governance	106. Operational	Economic development	207. Population and development	Regulatory	12. Collaboration	Non-binding	Member states				NA	1
794	ASEAN	750	2015	75020151027	Chairmans statement	Cs. 26-27/4/2015	Chairman's Statement of the 26 th ASEAN Summit	40.	No	Governance	802. Non-governmental actors					Declarative	31. Joint position	Non-binding	Member states			ASEAN civil society representatives.	NA	1
795	ASEAN	750	2015	75020151028	Chairmans statement	Cs. 26-27/4/2015	Chairman's Statement of the 26 th ASEAN Summit	41.	No	Governance	802. Non-governmental actors					Declarative	31. Joint position	Non-binding	Member states	Private actor(s)		Young representatives and ASEAN leaders.	NA	1
796	ASEAN	750	2015	75020151029	Chairmans statement	Cs. 26-27/4/2015	Chairman's Statement of the 26 th ASEAN Summit	42.	Yes	IO governance	105. Meeting governance					Administrative	52. Other	Non-binding	Member states	IO			NA	1
797	ASEAN	750	2015	75020151030	Chairmans statement	Cs. 26-27/4/2015	Chairman's Statement of the 26 th ASEAN Summit	43.	Yes	Health and Social Affairs	309. Welfare					Declarative	31. Joint position	Non-binding	Member states				NA	1
798	ASEAN	750	2015	75020151031	Chairmans statement	Cs. 26-27/4/2015	Chairman's Statement of the 26 th ASEAN Summit	44.	Yes	Health and Social Affairs	309. Welfare					Declarative	31. Joint position	Non-binding	Member states				NA	1
799	ASEAN	750	2015	75020151032	Chairmans statement	Cs. 26-27/4/2015	Chairman's Statement of the 26 th ASEAN Summit	45.	Yes	Culture and education	504. Research and knowledge management					Declarative	31. Joint position	Non-binding	Member states				NA	1
800	ASEAN	750	2015	75020151033	Chairmans statement	Cs. 26-27/4/2015	Chairman's Statement of the 26 th ASEAN Summit	46.	Yes	Labor and employment	605. Migrant workers					Administrative	52. Other	Binding	Member states	IO			NA	1
801	ASEAN	750	2015	75020151034	Chairmans statement	Cs. 26-27/4/2015	Chairman's Statement of the 26 th ASEAN Summit	47.	No	Environment	906. Environmental risk management					Declarative	31. Joint position	Non-binding	Member states				NA	1
802	ASEAN	750	2015	75020151035	Chairmans statement	Cs. 26-27/4/2015	Chairman's Statement of the 26 th ASEAN Summit	48.	No	Environment	901. Air pollution					Declarative	31. Joint position	Non-binding	Member states				NA	1
803	ASEAN	750	2015	75020151036	Chairmans statement	Cs. 26-27/4/2015	Chairman's Statement of the 26 th ASEAN Summit	49.	No	Environment	903. Climate change					Declarative	31. Joint position	Non-binding	Member states				NA	1
804	ASEAN	750	2015	75020151037	Chairmans statement	Cs. 26-27/4/2015	Chairman's Statement of the 26 th ASEAN Summit	50.	Yes	Economic development	207. Population and development					Regulatory	12. Collaboration	Non-binding	Member states				NA	1
805	ASEAN	750	2015	75020151038	Chairmans statement	Cs. 26-27/4/2015	Chairman's Statement of the 26 th ASEAN Summit	51.	No	IO governance	106. Operational					Declarative	31. Joint position	Non-binding	Member states				NA	1
806	ASEAN	750	2015	75020151039	Chairmans statement	Cs. 26-27/4/2015	Chairman's Statement of the 26 th ASEAN Summit	52.	Yes	Science and technology	1210. Telephone and telecommunication					Administrative	52. Other	Non-binding	Member states	IO		Telecommunications and Information Technology (IT) Ministers.	NA	1
807	ASEAN	750	2015	75020151040	Chairmans statement	Cs. 26-27/4/2015	Chairman's Statement of the 26 th ASEAN Summit	53.	No	IO governance	107. IO premises and offices					Declarative	31. Joint position	Non-binding	IO				NA	1
808	ASEAN	750	2015	75020151041	Chairmans statement	Cs. 26-27/4/2015	Chairman's Statement of the 26 th ASEAN Summit	54.	No	IO governance	108. IO-IO cooperation					Declarative	31. Joint position	Non-binding	Member states				NA	1
809	ASEAN	750	2015	75020151042	Chairmans statement	Cs. 26-27/4/2015	Chairman's Statement of the 26 th ASEAN Summit	57.	No	IO governance	110. Organizational development (membership, institutional architecture, rules of procedure, etc.)					Declarative	31. Joint position	Non-binding	Member states				NA	1
810	ASEAN	750	2015	75020151043	Chairmans statement	Cs. 26-27/4/2015	Chairman's Statement of the 26 th ASEAN Summit	58.	No	IO governance	106. Operational					Declarative	31. Joint position	Non-binding	Member states				NA	1
811	ASEAN	750	2015	75020151044	Chairmans statement	Cs. 26-27/4/2015	Chairman's Statement of the 26 th ASEAN Summit	59-60.	Yes	International affairs	1605. International law	Energy and transport	1104. Maritime issues			Administrative	52. Other	Non-binding	Member states	IO		Foreign ministers	NA	1
812	ASEAN	750	2015	75020151045	Chairmans statement	Cs. 26-27/4/2015	Chairman's Statement of the 26 th ASEAN Summit	61-62.	No	Security and defence	1509. Peacebuilding and peacekeeping					Declarative	31. Joint position	Non-binding	Other state(s)			Concerned parties in the south China sea rivalry.	NA	1
813	ASEAN	750	2015	75020151046	Chairmans statement	Cs. 26-27/4/2015	Chairman's Statement of the 26 th ASEAN Summit	63.	No	Security and defence	1509. Peacebuilding and peacekeeping	International affairs	1605. International law			Declarative	31. Joint position	Non-binding	Other state(s)			Palestine and Israel as well as other parties concerned by the Israel-Palestine rivalry.	NA	1
814	ASEAN	750	2015	75020151047	Chairmans statement	Cs. 26-27/4/2015	Chairman's Statement of the 26 th ASEAN Summit	64.	No	Economic development	208. Disaster relief and humanitarian action					Declarative	31. Joint position	Non-binding	Member states	Other state(s)		All parties concerned witth detoriating situation in yemen.	NA	1
815	ASEAN	750	2015	75020151048	Chairmans statement	Cs. 26-27/4/2015	Chairman's Statement of the 26 th ASEAN Summit	65.	No	Trade and industry	1301. Competition					Declarative	31. Joint position	Non-binding	Member states				NA	1
816	ASEAN	750	2015	75020151049	Chairmans statement	Cs. 26-27/4/2015	Chairman's Statement of the 26 th ASEAN Summit	66.	No	Energy and transport	1103. Fossil energy	Trade and industry	1301. Competition			Declarative	31. Joint position	Non-binding	Member states				NA	1
817	ASEAN	750	2015	75020151050	Chairmans statement	Cs. 26-27/4/2015	Chairman's Statement of the 26 th ASEAN Summit	67.	Yes	Trade and industry	1313. Trade negotiations and agreements					Administrative	52. Other	Non-binding	Member states	IO		Economic ministers	NA	1
818	ASEAN	750	2015	75020151051	Chairmans statement	Cs. 26-27/4/2015	Chairman's Statement of the 26 th ASEAN Summit	68.	No	IO governance	108. IO-IO cooperation					Declarative	34. Praise or celebration	Non-binding	Other state(s)			Turkey	NA	1
819	ASEAN	750	2015	75020151052	Chairmans statement	Cs. 26-27/4/2015	Chairman's Statement of the 26 th ASEAN Summit	69.	No	IO governance	108. IO-IO cooperation	IO governance	102. Appointments			Declarative	31. Joint position	Non-binding	Member states				NA	1
820	ASEAN	750	2015	75020151001	Declaration	Dec 1. 21/11/2015	2015 Kuala Lumpur Declaration on the Establishment of the ASEAN Community		Yes	IO governance	110. Organizational development (membership, institutional architecture, rules of procedure, etc.)					Regulatory	12. Collaboration	Binding	Member states				NA	1
821	ASEAN	750	2015	75020151002	Declaration	Cs. 21/11/2015	Kuala Lumpur Declaration on ASEAN 2025: Forging Ahead Together		Yes	IO governance	110. Organizational development (membership, institutional architecture, rules of procedure, etc.)					Regulatory	12. Collaboration	Binding	Member states				NA	1
822	ASEAN	750	2015	75020151003	Convention	Cs. 21/11/2015	ASEAN Convention Against Trafficking in Persons, Especially Women and Children		Yes	Law and crime	705. Human trafficking					Regulatory	12. Collaboration	Binding	Member states				NA	1
823	ASEAN	750	2015	75020151004	Declaration	Cs. 21/11/2015	Kuala Lumpur Declaration on Ageing: Empowering Older Persons in ASEAN		Yes	Health and Social Affairs	309. Welfare					Regulatory	12. Collaboration	Non-binding	Member states				NA	1
824	ASEAN	750	2015	75020151005	Joint statement	Cs. 21/11/2015	ASEAN Joint Statement on Climate Change 2015		Yes	Environment	912. Sustainable development					Declarative	31. Joint position	Non-binding	Member states	Other state(s)		all Parties to the UNFCCC	NA	1
825	ASEAN	750	2015	75020151006	Declaration	Cs. 21/11/2015	Kuala Lumpur Declaration on Higher Education		Yes	Culture and education	502. Higher education					Administrative	52. Other	Binding	Member states	IO			NA	1
826	ASEAN	750	2015	75020151007	Declaration	Cs. 21/11/2015	Declaration on ASEAN Post-2015 Environmental Sustainability and Climate Change Agenda.		Yes	Environment	912. Sustainable development					Regulatory	12. Collaboration	Non-binding	Member states				NA	1
827	ASEAN	750	2015	75020151008	Declaration	Cs. 21/11/2015	Chairman's Statement of the 27 th ASEAN Summit	16.	No	Security and defence	1509. Peacebuilding and peacekeeping					Declarative	31. Joint position	Non-binding	Member states				NA	1
828	ASEAN	750	2015	75020151009	Chairmans statement	Cs. 21/11/2015	Chairman's Statement of the 27 th ASEAN Summit	17.	Yes	Security and defence	1509. Peacebuilding and peacekeeping					Declarative	31. Joint position	Non-binding	Member states				NA	1
829	ASEAN	750	2015	75020151010	Chairmans statement	Cs. 21/11/2015	Chairman's Statement of the 27 th ASEAN Summit	18.	No	Security and defence	1502. Disarmament, arms control and nuclear proliferation					Declarative	31. Joint position	Non-binding	Member states				NA	1
830	ASEAN	750	2015	75020151011	Chairmans statement	Cs. 21/11/2015	Chairman's Statement of the 27 th ASEAN Summit	20.	No	IO governance	106. Operational					Declarative	31. Joint position	Non-binding	Member states				NA	1
831	ASEAN	750	2015	75020151012	Chairmans statement	Cs. 21/11/2015	Chairman's Statement of the 27 th ASEAN Summit	21.	No	Human rights	403. Freedom of speech, voting rights, right to privacy	IO governance	107. IO premises and offices			Declarative	34. Praise or celebration	Non-binding	IO				NA	1
832	ASEAN	750	2015	75020151013	Chairmans statement	Cs. 21/11/2015	Chairman's Statement of the 27 th ASEAN Summit	22.	No	IO governance	107. IO premises and offices					Administrative	52. Other	Non-binding	IO				NA	1
833	ASEAN	750	2015	75020151014	Chairmans statement	Cs. 21/11/2015	Chairman's Statement of the 27 th ASEAN Summit	31.	Yes	IO governance	107. IO premises and offices	Security and defence	1509. Peacebuilding and peacekeeping			Administrative	52. Other	Non-binding	IO				NA	1
834	ASEAN	750	2015	75020151015	Chairmans statement	Cs. 21/11/2015	Chairman's Statement of the 27 th ASEAN Summit	34.	No	Governance	806. Statistics	Economic development	206. Industrial development			Declarative	31. Joint position	Non-binding	Member states				NA	1
835	ASEAN	750	2015	75020151016	Chairmans statement	Cs. 21/11/2015	Chairman's Statement of the 27 th ASEAN Summit	35-39.	No	Trade and industry	1313. Trade negotiations and agreements					Declarative	31. Joint position	Non-binding	Member states				NA	1
836	ASEAN	750	2015	75020151017	Chairmans statement	Cs. 21/11/2015	Chairman's Statement of the 27 th ASEAN Summit	40.	No	Trade and industry	1310. Small- and medium enterprises					Declarative	31. Joint position	Non-binding	Member states				NA	1
837	ASEAN	750	2015	75020151018	Chairmans statement	Cs. 21/11/2015	Chairman's Statement of the 27 th ASEAN Summit	41.	No	Trade and industry	1306. Industry and entrepreneurship					Declarative	31. Joint position	Non-binding	Member states				NA	1
838	ASEAN	750	2015	75020151019	Chairmans statement	Cs. 21/11/2015	Chairman's Statement of the 27 th ASEAN Summit	42.	No	IO governance	106. Operational					Declarative	31. Joint position	Non-binding	Member states				NA	1
839	ASEAN	750	2015	75020151020	Chairmans statement	Cs. 21/11/2015	Chairman's Statement of the 27 th ASEAN Summit	43-44.	Yes	Trade and industry	1313. Trade negotiations and agreements					Declarative	31. Joint position	Non-binding	Member states				NA	1
840	ASEAN	750	2015	75020151021	Chairmans statement	Cs. 21/11/2015	Chairman's Statement of the 27 th ASEAN Summit	45.	No	Finance and monetary politics	1407. Public finance and fiscal policy					Declarative	31. Joint position	Non-binding	Member states				NA	1
841	ASEAN	750	2015	75020151022	Chairmans statement	Cs. 21/11/2015	Chairman's Statement of the 27 th ASEAN Summit	46.	Yes	Trade and industry	1312. Tariff and import restrictions					Regulatory	12. Collaboration	Non-binding	Member states				NA	1
842	ASEAN	750	2015	75020151023	Chairmans statement	Cs. 21/11/2015	Chairman's Statement of the 27 th ASEAN Summit	47.	No	Finance and monetary politics	1406. Productivity and growth					Declarative	31. Joint position	Non-binding	Member states				NA	1
843	ASEAN	750	2015	75020151024	Chairmans statement	Cs. 21/11/2015	Chairman's Statement of the 27 th ASEAN Summit	48.	No	IO governance	106. Operational					Declarative	31. Joint position	Non-binding	Member states				NA	1
844	ASEAN	750	2015	75020151025	Chairmans statement	Cs. 21/11/2015	Chairman's Statement of the 27 th ASEAN Summit	49.	No	Finance and monetary politics	1407. Public finance and fiscal policy					Declarative	31. Joint position	Binding	Member states				NA	1
845	ASEAN	750	2015	75020151026	Chairmans statement	Cs. 21/11/2015	Chairman's Statement of the 27 th ASEAN Summit	50.	No	Trade and industry	1301. Competition					Declarative	31. Joint position	Non-binding	Member states				NA	1
846	ASEAN	750	2015	75020151027	Chairmans statement	Cs. 21/11/2015	Chairman's Statement of the 27 th ASEAN Summit	51.	No	Law and crime	708. Rule of law	Finance and monetary politics	1407. Public finance and fiscal policy			Declarative	31. Joint position	Non-binding	Member states				NA	1
847	ASEAN	750	2015	75020151028	Chairmans statement	Cs. 21/11/2015	Chairman's Statement of the 27 th ASEAN Summit	52.	No	Labor and employment	606. Worker safety and protection					Declarative	31. Joint position	Binding	Member states				NA	1
848	ASEAN	750	2015	75020151029	Chairmans statement	Cs. 21/11/2015	Chairman's Statement of the 27 th ASEAN Summit	53.	No	Trade and industry	1303. Corporate governance					Declarative	31. Joint position	Non-binding	Member states				NA	1
849	ASEAN	750	2015	75020151030	Chairmans statement	Cs. 21/11/2015	Chairman's Statement of the 27 th ASEAN Summit	54.	No	Trade and industry	1306. Industry and entrepreneurship					Declarative	31. Joint position	Non-binding	Member states				NA	1
850	ASEAN	750	2015	75020151031	Chairmans statement	Cs. 21/11/2015	Chairman's Statement of the 27 th ASEAN Summit	55.	No	IO governance	107. IO premises and offices	Trade and industry	1310. Small- and medium enterprises			Declarative	31. Joint position	Non-binding	Member states				NA	1
851	ASEAN	750	2015	75020151032	Chairmans statement	Cs. 21/11/2015	Chairman's Statement of the 27 th ASEAN Summit	57.	No	Finance and monetary politics	1407. Public finance and fiscal policy					Declarative	31. Joint position	Non-binding	Member states				NA	1
852	ASEAN	750	2015	75020151033	Chairmans statement	Cs. 21/11/2015	Chairman's Statement of the 27 th ASEAN Summit	64.	No	IO governance	108. IO-IO cooperation	Economic development	207. Population and development			Declarative	31. Joint position	Non-binding	Member states				NA	1
853	ASEAN	750	2015	75020151034	Chairmans statement	Cs. 21/11/2015	Chairman's Statement of the 27 th ASEAN Summit	65.	No	IO governance	106. Operational					Declarative	31. Joint position	Non-binding	Member states				NA	1
854	ASEAN	750	2015	75020151035	Chairmans statement	Cs. 21/11/2015	Chairman's Statement of the 27 th ASEAN Summit	67.	No	IO governance	111. Appreciation and recognition					Declarative	34. Praise or celebration	Non-binding	Member states				NA	1
855	ASEAN	750	2015	75020151036	Chairmans statement	Cs. 21/11/2015	Chairman's Statement of the 27 th ASEAN Summit	76.	Yes	Human rights	405. Gender equality and gender-based violence	Human rights	401. Children's rights			Regulatory	12. Collaboration	Non-binding	Member states				NA	1
856	ASEAN	750	2015	75020151037	Chairmans statement	Cs. 21/11/2015	Chairman's Statement of the 27 th ASEAN Summit	94.	No	Economic development	207. Population and development					Declarative	31. Joint position	Non-binding	Member states				NA	1
857	ASEAN	750	2015	75020151038	Chairmans statement	Cs. 21/11/2015	Chairman's Statement of the 27 th ASEAN Summit	95.	Yes	IO governance	108. IO-IO cooperation					Administrative	52. Other	Non-binding	IO				NA	1
858	ASEAN	750	2015	75020151039	Chairmans statement	Cs. 21/11/2015	Chairman's Statement of the 27 th ASEAN Summit	96.	No	IO governance	106. Operational					Declarative	31. Joint position	Non-binding	Member states				NA	1
859	ASEAN	750	2015	75020151040	Chairmans statement	Cs. 21/11/2015	Chairman's Statement of the 27 th ASEAN Summit	98.	No	Culture and education	505. Cultural heritage					Declarative	31. Joint position	Non-binding	Member states				NA	1
860	ASEAN	750	2015	75020151041	Chairmans statement	Cs. 21/11/2015	Chairman's Statement of the 27 th ASEAN Summit	99.	No	IO governance	108. IO-IO cooperation					Declarative	31. Joint position	Non-binding	Member states				NA	1
861	ASEAN	750	2015	75020151042	Chairmans statement	Cs. 21/11/2015	Chairman's Statement of the 27 th ASEAN Summit	100.	No	IO governance	108. IO-IO cooperation					Declarative	31. Joint position	Non-binding	Member states				NA	1
862	ASEAN	750	2015	75020151043	Chairmans statement	Cs. 21/11/2015	Chairman's Statement of the 27 th ASEAN Summit	102.	Yes	IO governance	110. Organizational development (membership, institutional architecture, rules of procedure, etc.)					Declarative	31. Joint position	Non-binding	Member states				NA	1
863	ASEAN	750	2015	75020151044	Chairmans statement	Cs. 21/11/2015	Chairman's Statement of the 27 th ASEAN Summit	103.	No	IO governance	108. IO-IO cooperation					Declarative	31. Joint position	Non-binding	Member states				NA	1
864	ASEAN	750	2015	75020151045	Chairmans statement	Cs. 21/11/2015	Chairman's Statement of the 27 th ASEAN Summit	105.	No	Security and defence	1511. Terrorism					Declarative	33. Condemnation	Non-binding	Member states				NA	1
865	ASEAN	750	2015	75020151046	Chairmans statement	Cs. 21/11/2015	Chairman's Statement of the 27 th ASEAN Summit	106-110.	Yes	Security and defence	1509. Peacebuilding and peacekeeping	International affairs	1605. International law	Energy and transport	1104. Maritime issues	Declarative	31. Joint position	Non-binding	Other state(s)			All parties invol ved in the South China Sea rivalry.	NA	1
866	ASEAN	750	2015	75020151047	Chairmans statement	Cs. 21/11/2015	Chairman's Statement of the 27 th ASEAN Summit	111-112.	Yes	Security and defence	1510. Mediation and arbitration	International affairs	1605. International law			Declarative	31. Joint position	Non-binding	Other state(s)			Israel and Palestine.	NA	1
867	ASEAN	750	2015	75020151048	Chairmans statement	Cs. 21/11/2015	Chairman's Statement of the 27 th ASEAN Summit	113.	No	IO governance	108. IO-IO cooperation					Declarative	34. Praise or celebration	Non-binding	Member states				NA	1
868	AU	3760	1998	1001	Decision	AHG/OAU/AEC/Dec.1 (II)	DECISION ON AFRICAN ECONOMIC COMMUNITY	NA	NA	Finance and monetary politics	1404. Financial markets	IO governance	110. Organizational development (membership, institutional architecture, rules of procedure, etc.)			Constitutional	42. Institutional architecture	Non-binding	IO				NA	1
869	AU	3760	1998	1002	Decision	AHG/Dec.124 (XXXIV)	MALARIA PREVENTION AND CONTROL WITHIN THE CONTEXT	NA	NA	Health and Social Affairs	303. Disease prevention, treatment, immunization					Regulatory	12. Collaboration	Non-binding	Member states				NA	1
870	AU	3760	1998	1003	Decision	AHG/Dec.125 (XXXIV)	ESTABLISHMENT OF AN AFRICAN FUND FOR AIDS CONTROL	NA	NA	Health and Social Affairs	303. Disease prevention, treatment, immunization					Declarative	31. Joint position	Non-binding	Private actor(s)	Other IO(s)			NA	1
871	AU	3760	1998	1004	Decision	AHG/Dec. 126 (XXXIV)	ANNUAL ACTIVITIES OF THE AFRICAN COMMISSION	NA	NA	Human rights	499. Other					Declarative	31. Joint position	Non-binding	Member states				NA	1
872	AU	3760	1998	1005	Decision	AHG/Dec.127 (XXXIV)	THE CRISIS BETWEEN THE GREAT SOCIALIST PEOPLE'S LIBYAN	NA	NA	Security and defence	1513. Economic sanctions					Declarative	31. Joint position	Non-binding	Other IO(s)	Other state(s)			NA	1
873	AU	3760	1998	1006	Decision	AHG/Dec.128 (XXXIV)	CULTURE OF PEACE	NA	NA	Security and defence	1509. Peacebuilding and peacekeeping					Declarative	32. Aspirational or symbolic	Non-binding	Member states				NA	1
874	AU	3760	1998	1007	Decision	AHG/Dec.129 (XXIV)	MODALITIES OF ROTATION FOR TWO SEATS	NA	NA	IO governance	108. IO-IO cooperation	IO governance	102. Appointments			Constitutional	43. Rules of procedure	Non-binding	IO				NA	1
875	AU	3760	1998	1008	Decision	AHG/Dec. 130 (XXXIV)	THE DISPUTE BETWEEN ETHIOPIA AND ERITREA	NA	NA	Security and defence	1510. Mediation and arbitration					Declarative	31. Joint position	Non-binding	Member state(s), selected				NA	1
876	AU	3760	1998	1009	Decision	AHG/Dec. 131 (XXXIV)	DECISION ON WESTERN SAHARA	NA	NA	International affairs	1605. International law					Administrative	52. Other	Non-binding	Unclear				NA	1
877	AU	3760	2000	1001	Decision	AHG/OAU/AEC/Dec.1 (IV)	DECISION	NA	NA	IO governance	110. Organizational development (membership, institutional architecture, rules of procedure, etc.)	Energy and transport	1101. Airport, airlines, air traffic control and safety	IO governance	101. Budgets	Constitutional	42. Institutional architecture	Non-binding	IO				NA	1
878	AU	3760	2000	1002	Decision	AHG/Dec.143 (XXXVI)	DECISION ON THE ESTABLISHMENT OF THE AFRICAN UNION	NA	NA	IO governance	110. Organizational development (membership, institutional architecture, rules of procedure, etc.)					Constitutional	42. Institutional architecture	Non-binding	IO				NA	1
879	AU	3760	2000	1003	Decision	AHG/Dec.144 (XXXVI)	DECISION ON THE CONFLICT BETWEEN ETHIOPIA AND ERITREA	NA	NA	Security and defence	1501. Defense alliances and security assistance					Declarative	31. Joint position	Non-binding	Other IO(s)				NA	1
880	AU	3760	2000	1004	Decision	AHG/Dec.145 (XXXVI)	DECISION ON DEMOCRATIC REPUBLIC OF THE CONGO	NA	NA	Security and defence	1504. Military installations and personnel	Security and defence	1501. Defense alliances and security assistance			Declarative	31. Joint position	Non-binding	Other IO(s)	Other state(s)			NA	1
881	AU	3760	2000	1005	Decision	AHG/Dec.146 (XXXVI)	DECISION ON SOMALIA	NA	NA	IO governance	105. Meeting governance					Distributive	22. Redistributive	Non-binding	Other IO(s)				NA	1
882	AU	3760	2000	1006	Decision	AHG/Dec.147 (XXXVI)	DECISION ON SIERRA LEONE	NA	NA	Security and defence	1512. Inter-state violence and conflict					Regulatory	12. Collaboration	Non-binding	Private actor(s)				NA	1
883	AU	3760	2000	1007	Decision	AHG/Dec. 148 (XXXVI)	DECISION ON ANGOLA	NA	NA	IO governance	108. IO-IO cooperation	Security and defence	1512. Inter-state violence and conflict	Economic development	202. Foreign aid	Regulatory	12. Collaboration	Non-binding	Member states				NA	1
884	AU	3760	2000	1008	Decision	AHG/Dec.149 (XXXVI)	DECISION ON THE COMOROS	NA	NA	Security and defence	1512. Inter-state violence and conflict					Administrative	52. Other	Non-binding	IO				NA	1
885	AU	3760	2000	1009	Decision	AHG/Dec.150 (XXXVI)	DECISION ON UNCONSTITUTIONAL CHANGES OF GOVERNMENT IN AFRICA	NA	NA	Governance	803. Public governance and management					Constitutional	43. Rules of procedure	Non-binding	IO	Member state(s), selected			NA	1
886	AU	3760	2000	1010	Decision	AHG/Dec.151 (XXXVI)	DECISION ON THE DISPUTE BETWEEN THE LIBYAN ARAB JAMAHIRIYA	NA	NA	Security and defence	1513. Economic sanctions					Declarative	31. Joint position	Non-binding	Other IO(s)				NA	1
887	AU	3760	2000	1011	Decision	AHG/Dec.152 (XXXVI)	DECISION ON COTE D�IVOIRE	NA	NA	Security and defence	1510. Mediation and arbitration					Administrative	52. Other	Non-binding	Member state(s), selected				NA	1
888	AU	3760	2000	1012	Decision	AHG/Dec.153 (XXXVI)	DECISION ON THE THIRTEENTH ANNUAL ACTIVITY REPORT	NA	NA	Human rights	499. Other					Administrative	52. Other	Non-binding	Member states				NA	1
889	AU	3760	2000	1013	Decision	AHG/Dec.154 (XXXVI)	DECISION ON THE HOLDING OF AN AFRICAN SUMMIT	NA	NA	Health and Social Affairs	303. Disease prevention, treatment, immunization	IO governance	105. Meeting governance			Administrative	52. Other	Non-binding	IO				NA	1
890	AU	3760	2000	1014	Decision	AHG/Dec.155 (XXXVI)	DECISION ON THE REPORT OF AFRICAN SUMMIT	NA	NA	Health and Social Affairs	303. Disease prevention, treatment, immunization					Regulatory	12. Collaboration	Non-binding	Member states				NA	1
891	AU	3760	2000	1015	Decision	AHG/Dec.156 (XXXVI)	DECISION ON PROPOSAL FOR ERADICATION	NA	NA	Health and Social Affairs	303. Disease prevention, treatment, immunization					Regulatory	12. Collaboration	Non-binding	Member states				NA	1
892	AU	3760	2000	1016	Decision	AHG/Dec.157 (XXXVI)	DECISION PROCLAIMING 25 MAY A WORK-FREE DAY IN AFRICA	NA	NA	Health and Social Affairs	302. Public health					Declarative	32. Aspirational or symbolic	Non-binding	Member states				NA	1
893	AU	3760	2000	1017	Decision	AHG/Dec.158 (XXXVI)	DECISION ON AFRICA AND THE UNITED NATIONS	NA	NA	IO governance	105. Meeting governance					Regulatory	12. Collaboration	Non-binding	Member states				NA	1
894	AU	3760	2000	1016	Decision	AHG/Dec.159 (XXXVI)	DECISION ON CHAGOS ARCHIPELAGO	NA	NA	International affairs	1601. Decolonization					Declarative	31. Joint position	Non-binding	Other state(s)				NA	1
895	AU	3760	2001	1001	Decision	EAHG/Dec.1 (V)	DECISION ON THE AFRICAN UNION	NA	NA	IO governance	110. Organizational development (membership, institutional architecture, rules of procedure, etc.)					Constitutional	42. Institutional architecture	Non-binding	IO				NA	1
896	AU	3760	2001	1002	Decision	AHG/Dec. 1 (XXXVII)	DECISION ON THE IMPLEMENTATION OF THE SIRTE SUMMIT	NA	NA	IO governance	110. Organizational development (membership, institutional architecture, rules of procedure, etc.)					Regulatory	11. Coordination	Non-binding	Member state(s), selected				NA	1
897	AU	3760	2001	1003	Decision	EAHG/Dec.2 (V)	DECISION ON THE DRAFT PROTOCOL TO THE TREATY ESTABLISHING	NA	NA	Finance and monetary politics	1404. Financial markets					Constitutional	43. Rules of procedure	Non-binding	IO				NA	1
898	AU	3760	2001	1004	Decision	AHG/Dec. 2 (XXXVII)	DECISION ON THE AFRICAN SUMMIT ON HIV/AIDS	NA	NA	Health and Social Affairs	303. Disease prevention, treatment, immunization					Regulatory	12. Collaboration	Non-binding	Member states				NA	1
899	AU	3760	2001	1005	Decision	EAHG/Dec. 3 (V)	DECISION ON THE LOCKERBIE ISSUE	NA	NA	Security and defence	1511. Terrorism					Declarative	31. Joint position	Non-binding	Other IO(s)				NA	1
900	AU	3760	2001	1006	Decision	AHG/Dec.3 (XXXVII)	DECISION ON THE 14TH ANNUAL ACTIVITY REPORT	NA	NA	Human rights	499. Other					Administrative	52. Other	Non-binding	IO				NA	1
901	AU	3760	2001	1007	Decision	EAHG/Dec.4 (V)	SPECIAL MOTION OF THANKS TO THE LEADER	NA	NA	IO governance	111. Appreciation and recognition					Declarative	34. Praise or celebration	Non-binding	Member state(s), selected				NA	1
902	AU	3760	2001	1008	Decision	AHG/Dec. 4 (XXXVII)	DECISION ON PARTNERSHIP CONFERENCE	NA	NA	IO governance	105. Meeting governance	Environment	999. Other			Declarative	31. Joint position	Non-binding	Member states				NA	1
903	AU	3760	2001	1009	Decision	AHG/Dec. 5 (XXXVII)	DECISION ON THE DECLARATION OF THE PERIOD	NA	NA	Health and Social Affairs	399. Other					Declarative	32. Aspirational or symbolic	Non-binding	IO	Member states	Other IO(s)		NA	1
904	AU	3760	2001	1010	Decision	AHG/Dec. 6 (XXXVII)	DECISION ON THE FIFTIETH ANNIVERSARY OF THE ADOPTION	NA	NA	International affairs	1699. Other					Regulatory	12. Collaboration	Non-binding	Member states				NA	1
905	AU	3760	2001	1011	Decision	AHG/Dec. 7 (XXXVII)	DECISION ON THE HOLDING OF A MINISTERIAL MEETING	NA	NA	Labor and employment	603. Labor markets					Administrative	52. Other	Non-binding	IO				NA	1
906	AU	3760	2001	1012	Decision	AHG/Dec. 8 (XXXVII)	DECISION ON THE ESTABLISHMENT OF THE AFRICAN ENERGY COMMISSION	NA	NA	IO governance	110. Organizational development (membership, institutional architecture, rules of procedure, etc.)					Distributive	22. Redistributive	Non-binding	Member states	Other IO(s)			NA	1
907	AU	3760	2001	1013	Decision	AHG/Dec. 9 (XXXVII)	DECISION ON THE LOCKERBIE ISSUE	NA	NA	Security and defence	1513. Economic sanctions	Security and defence	1511. Terrorism			Declarative	31. Joint position	Non-binding	Other IO(s)				NA	1
908	AU	3760	2001	1014	Decision	AHG/Dec. 10 (XXXVII)	DECISION ON THE IMPLEMENTATION OF THE PLAN	NA	NA	Health and Social Affairs	303. Disease prevention, treatment, immunization					Regulatory	12. Collaboration	Non-binding	Member states	IO			NA	1
909	AU	3760	2001	1015	Decision	AHG/Dec.11 (XXXVII)	DECISION ON THE PAN-AFRICAN FORUM	NA	NA	Human rights	401. Children's rights					Regulatory	12. Collaboration	Non-binding	Member states				NA	1
910	AU	3760	2002	1001	Decision	AHG/Dec.171 (XXXVIII)	DECISION ON THE 15TH ANNUAL ACTIVITY REPORT	NA	NA	Human rights	499. Other					Administrative	52. Other	Non-binding	Member states				NA	1
911	AU	3760	2002	1002	Decision	AHG/Dec.172 (XXXVIII)	DECISION ON THE REPORT OF THE AFRICAN COMMITTEE	NA	NA	Human rights	401. Children's rights					Regulatory	12. Collaboration	Non-binding	Member states				NA	1
912	AU	3760	2002	1003	Decision	AHG/Dec. 174 (XXXVIII)	DECISION ON THE LOCKERBIE CASE	NA	NA	Health and Social Affairs	301. Infants and children					Regulatory	12. Collaboration	Non-binding	Member states				NA	1
913	AU	3760	2002	1004	Decision	AHG/Dec. 175 (XXXVIII)	DECISION ON THE CONFERENCE ON SECURITY	NA	NA	IO governance	105. Meeting governance	Security and defence	1501. Defense alliances and security assistance			Regulatory	12. Collaboration	Non-binding	Member states				NA	1
914	AU	3760	2002	1005	Decision	AHG/Dec. 176 (XXXVIII	DECISION ON THE PLACE OF THE AFRICAN	NA	NA	IO governance	107. IO premises and offices					Distributive	22. Redistributive	Non-binding	Member states				NA	1
915	AU	3760	2002	1006	Decision	AHG/Dec. 177 (XXXVIII)	DECISION ON THE PLACE OF THE OAU LABOUR	NA	NA	Health and Social Affairs	309. Welfare					Administrative	52. Other	Non-binding	IO				NA	1
916	AU	3760	2002	1007	Decision	CM/Dec. 178 (XXXVIII)	DECISION ON THE WORLD SOLIDARITY AND POVERTY REDUCTION FUND	NA	NA	Economic development	201. Poverty reduction					Administrative	52. Other	Non-binding	IO				NA	1
917	AU	3760	2002	1008	Decision	AHG/Dec. 179 (XXXVIII)	DECISION ON THE CONTROL OF ARTERIAL HYPERTENSION IN AFRICA	NA	NA	Health and Social Affairs	303. Disease prevention, treatment, immunization					Regulatory	12. Collaboration	Non-binding	Member states				NA	1
918	AU	3760	2002	1009	Decision	AHG/Dec. 180 (XXXVIII)	DECISION ON SUPPORT FOR MR JUAN SOMAVIA	NA	NA	IO governance	102. Appointments					Administrative	52. Other	Non-binding	IO				NA	1
919	AU	3760	2002	1010	Decision	AHG/Dec. 181 (XXXVIII)	DECISION ON AFRICAN PROCESS FOR THE DEVELOPMENT	NA	NA	Environment	999. Other					Declarative	31. Joint position	Non-binding	Other IO(s)				NA	1
920	AU	3760	2002	1011	Decision	AHG/Dec. 182 (XXXVIII)	DECISION ON THE IMPLEMENTATION AND UNIVERSALITY	NA	NA	Security and defence	1502. Disarmament, arms control and nuclear proliferation					Declarative	31. Joint position	Non-binding	Member states				NA	1
921	AU	3760	2002	1012	Decision	AHG/Dec. 183 (XXXVIII)	DECISION ON DEVELOPMENTS IN THE MIDDLE EAST AND PALESTINE	NA	NA	International affairs	1605. International law					Declarative	34. Praise or celebration	Non-binding	Other state(s)				NA	1
922	AU	3760	2002	1013	Decision	AHG/Dec. 184 (XXXVIII)	RESOLUTION ON THE RETURN OF THE PILLAGED	NA	NA	Culture and education	505. Cultural heritage					Declarative	31. Joint position	Non-binding	Other state(s)				NA	1
923	AU	3760	2002	1014	Decision	ASS/AU/Dec.1 (I)	DECISION ON THE INTERIM PERIOD	NA	NA	IO governance	102. Appointments					Constitutional	43. Rules of procedure	Non-binding	IO				NA	1
924	AU	3760	2002	1015	Decision	ASS/AU/Dec. 2 (I)	DECISION ON THE DRAFT RULES OF PROCEDURE	NA	NA	IO governance	110. Organizational development (membership, institutional architecture, rules of procedure, etc.)					Constitutional	43. Rules of procedure	Non-binding	IO				NA	1
925	AU	3760	2002	1016	Decision	ASS/AU/Dec. 3 (I)	DECISION ON THE PROPOSED AMENDMENTS	NA	NA	IO governance	110. Organizational development (membership, institutional architecture, rules of procedure, etc.)					Administrative	52. Other	Non-binding	IO				NA	1
926	AU	3760	2002	1017	Decision	ASS/AU/Dec. 4 (I)	DECISION ON THE ESTABLISHMENT OF THE PEACE	NA	NA	IO governance	110. Organizational development (membership, institutional architecture, rules of procedure, etc.)					Constitutional	42. Institutional architecture	Non-binding	IO				NA	1
927	AU	3760	2002	1018	Decision	ASS/AU/Dec. 5 (I)	RESOLUTION ON THE PROCLAMATION BY THE AFRICAN UNION	NA	NA	Economic development	299. Other					Declarative	32. Aspirational or symbolic	Non-binding	IO				NA	1
928	AU	3760	2002	1019	Decision	ASS/AU/Dec. 6 (I)	DECISION ON THE PROPOSED AMENDMENTS	NA	NA	IO governance	110. Organizational development (membership, institutional architecture, rules of procedure, etc.)					Constitutional	43. Rules of procedure	Non-binding	IO				NA	1
929	AU	3760	2002	1020	Decision	ASS/AU/Dec. 7 (I)	DECISION ON THE SITUATION IN MADAGASCAR	NA	NA	Governance	808. Support for good governance and democratic processes					Regulatory	12. Collaboration	Non-binding	Member state(s), selected				NA	1
930	AU	3760	2002	1021	Decision	ASS/AU/Dec. 8 (I)	DECISION ON A COMMON AFRICAN DEFENCE AND SECURITY	NA	NA	Security and defence	1501. Defense alliances and security assistance					Administrative	52. Other	Non-binding	IO				NA	1
931	AU	3760	2003	1001	Decision	Assembly/AU/Dec.6 (II)	DECISION ON MADAGASCAR	NA	NA	Governance	808. Support for good governance and democratic processes					Regulatory	12. Collaboration	Non-binding	Member state(s), selected				NA	1
932	AU	3760	2003	1002	Decision	Assembly/AU/Dec.7 (II)	DECISION ON THE BUDGET FOR THE PERIOD JANUARY	NA	NA	IO governance	101. Budgets					Administrative	51. Budgetary	Non-binding	IO				NA	1
933	AU	3760	2003	1003	Decision	Assembly/AU/Dec.8 (II)	DECISION ON THE PROGRAMME�BUDGET	NA	NA	IO governance	101. Budgets					Administrative	51. Budgetary	Non-binding	IO				NA	1
934	AU	3760	2003	1004	Decision	Assembly/AU/Dec.9 (II)	DECISION ON OF THE REVISED 1968 AFRICAN CONVENTION	NA	NA	Environment	909. Natural resource and forest management					Declarative	31. Joint position	Non-binding	Other IO(s)				NA	1
935	AU	3760	2003	1005	Decision	Assembly/AU/Dec.10 (II)	DECISION ON THE ACTION PLAN OF THE ENVIRONMENT INITIATIVE	NA	NA	Environment	999. Other					Administrative	52. Other	Non-binding	IO				NA	1
936	AU	3760	2003	1006	Decision	Assembly/AU/Dec.11 (II)	DECISION ON THE 16TH ANNUAL ACTIVITY REPORT	NA	NA	Human rights	499. Other					Administrative	52. Other	Non-binding	IO				NA	1
937	AU	3760	2003	1007	Decision	Assembly/AU/Dec.12 (II)	DECISION ON THE PROCLAMATION OF THE 2004 �INTERNATIONAL YEA	NA	NA	Culture and education	599. Other					Declarative	31. Joint position	Non-binding	Other IO(s)				NA	1
938	AU	3760	2003	1008	Decision	Assembly/AU/Dec.13 (II)	DECISION ON THE AFRICAN DEFENCE AND SECURITY POLICY	NA	NA	Security and defence	1501. Defense alliances and security assistance					Administrative	52. Other	Non-binding	IO				NA	1
939	AU	3760	2003	1009	Decision	Assembly/AU/Dec.14(II)	DECISION ON THE ELABORATION OF A CODE	NA	NA	Security and defence	1511. Terrorism					Declarative	31. Joint position	Non-binding	Other IO(s)	Other state(s)			NA	1
940	AU	3760	2003	1010	Decision	Assembly/AU/Dec.15 (II)	DECISION ON TERRORISM IN AFRICA	NA	NA	Security and defence	1511. Terrorism					Administrative	52. Other	Non-binding	IO				NA	1
941	AU	3760	2003	1011	Decision	Assembly/AU/Dec.16 (II)	DECISION ON THE OPERATIONALIZATION OF THE PROTOCOL	NA	NA	Security and defence	1509. Peacebuilding and peacekeeping					Constitutional	42. Institutional architecture	Non-binding	Member states				NA	1
942	AU	3760	2003	1012	Decision	Assembly/AU/Dec.17 (II)	DECISION ON THE PROTOCOL TO THE TREATY ESTABLISHING	NA	NA	Finance and monetary politics	1404. Financial markets					Constitutional	43. Rules of procedure	Non-binding	Member states				NA	1
943	AU	3760	2003	1013	Decision	Assembly/AU/Dec.18 (II)	DECISION ON THE REPORT OF THE INTERIM CHAIRPERSON	NA	NA	Governance	808. Support for good governance and democratic processes	IO governance	105. Meeting governance			Declarative	31. Joint position	Non-binding	Member states				NA	1
944	AU	3760	2003	1014	Decision	Assembly/AU/Dec.19(II)	DECISION ON THE DRAFT PROTOCOL TO THE AFRICAN	NA	NA	Human rights	406. Women's rights					Constitutional	43. Rules of procedure	Non-binding	Member states				NA	1
945	AU	3760	2003	1015	Decision	Assembly/AU/Dec.20 (II)	DECISION ON THE EXTRAORDINARY SESSION	NA	NA	Labor and employment	601. Employee relations and labor unions	Economic development	201. Poverty reduction	IO governance	105. Meeting governance	Administrative	52. Other	Non-binding	IO				NA	1
946	AU	3760	2003	1016	Decision	Assembly/AU/Dec.21 (II)	DECISION ON THE ESTABLISHMENT BY THE EUROPEAN UNION	NA	NA	IO governance	108. IO-IO cooperation	Security and defence	1501. Defense alliances and security assistance			Declarative	31. Joint position	Non-binding	Other IO(s)				NA	1
947	AU	3760	2003	1017	Decision	Assembly/AU/Dec.22 (II)	DECISION ON THE IMPLEMENTATION OF THE DURBAN DECISION	NA	NA	Environment	903. Climate change					Administrative	52. Other	Non-binding	IO				NA	1
948	AU	3760	2003	1018	Decision	Assembly/AU/Dec.23(II)	DECISION ON THE APPOINTMENT OF MEMBERS	NA	NA	IO governance	102. Appointments					Administrative	52. Other	Non-binding	IO				NA	1
949	AU	3760	2003	1019	Decision	Assembly/AU/Dec.24(II)	DECISION ON THE APPOINTMENT OF MEMBERS	NA	NA	IO governance	102. Appointments					Administrative	52. Other	Non-binding	IO				NA	1
950	AU	3760	2003	1020	Decision	Assembly/AU/Dec.25 (II)	DECISION ON THE DRAFT PROTOCOL OF THE COURT	NA	NA	IO governance	110. Organizational development (membership, institutional architecture, rules of procedure, etc.)					Constitutional	43. Rules of procedure	Non-binding	Member states				NA	1
951	AU	3760	2003	1021	Decision	Assembly/AU/Dec.26 (II)	DECISION ON THE AMENDMENTS TO THE CONSTITUTIVE ACT	NA	NA	IO governance	110. Organizational development (membership, institutional architecture, rules of procedure, etc.)					Constitutional	43. Rules of procedure	Non-binding	Member states				NA	1
952	AU	3760	2003	1022	Decision	Assembly/AU/Dec.27(II)	DECISION ON THE DRAFT CONVENTION ON THE PREVENTION	NA	NA	IO governance	110. Organizational development (membership, institutional architecture, rules of procedure, etc.)	Law and crime	701. Bribery and Corruption			Constitutional	43. Rules of procedure	Non-binding	Member states				NA	1
953	AU	3760	2003	1023	Decision	Assembly/AU/Dec.28(II)	DECISION ON APPOINTMENT OF AU COMMISSIONERS	NA	NA	IO governance	102. Appointments					Administrative	52. Other	Non-binding	Member states				NA	1
954	AU	3760	2003	1024	Decision	Assembly/AU/Dec.29(II)	DECISION ON PROMOTING THE DEVELOPMENT	NA	NA	Economic development	210. Urban development and planning					Declarative	31. Joint position	Non-binding	Other IO(s)				NA	1
955	AU	3760	2003	1025	Decision	Assembly/AU/Dec.30 (II)	DECISION ON THE ESTABLISHMENT OF �A COUNCIL ON THE FUTURE	NA	NA	IO governance	110. Organizational development (membership, institutional architecture, rules of procedure, etc.)					Constitutional	42. Institutional architecture	Non-binding	IO				NA	1
956	AU	3760	2003	1026	Decision	Assembly/AU/Dec.31 (II)	DECISION ON THE REVIEW OF THE SCALE OF ASSESSMENT	NA	NA	IO governance	199. Other					Administrative	52. Other	Non-binding	IO				NA	1
957	AU	3760	2003	1027	Decision	Assembly/AU/Dec.32 (II)	DECISION ON THE 9 SEPTEMBER AS THE DAY	NA	NA	IO governance	111. Appreciation and recognition					Declarative	32. Aspirational or symbolic	Non-binding	Member states				NA	1
958	AU	3760	2004	1001	Decision	Assembly/AU/Dec.33 (III) Rev.1	DECISION ON THE VISION AND MISSION OF THE AFRICAN UNION	NA	NA	Economic development	299. Other					Administrative	52. Other	Non-binding	IO				NA	1
959	AU	3760	2004	1002	Decision	Assembly/AU/Dec.34(III) Rev.1	DECISION ON THE OPERATIONALIZATION OF THE PROTOCOL	NA	NA	Security and defence	1509. Peacebuilding and peacekeeping	IO governance	110. Organizational development (membership, institutional architecture, rules of procedure, etc.)			Constitutional	43. Rules of procedure	Non-binding	IO				NA	1
960	AU	3760	2004	1003	Decision	Assembly/AU/Dec.35(III) Rev.1	DECISION ON THE AFRICAN STANDBY FORCE	NA	NA	IO governance	108. IO-IO cooperation	Security and defence	1504. Military installations and personnel			Declarative	31. Joint position	Non-binding	Other IO(s)				NA	1
961	AU	3760	2004	1004	Decision	Assembly/AU/Dec.36(III) Rev.1	DECISION ON THE DRAFT PROTOCOL TO THE OAU CONVENTION	NA	NA	Security and defence	1511. Terrorism					Constitutional	43. Rules of procedure	Non-binding	IO				NA	1
962	AU	3760	2004	1005	Decision	Assembly/AU/Dec.37(III) Rev.1	DECLARATION ON EQUATORIAL GUINEA	NA	NA	Security and defence	1505. Military intelligence					Regulatory	12. Collaboration	Non-binding	Member states				NA	1
963	AU	3760	2004	1006	Decision	Assembly/AU/Dec.38 (III) Rev.1	DECISION ON THE IMPLEMENTATION OF THE NEW PARTNERSHIP	NA	NA	Economic development	299. Other					Declarative	31. Joint position	Non-binding	Other IO(s)	Member states			NA	1
964	AU	3760	2004	1007	Decision	Assembly/AU/Dec.39(III) Rev.1	DECISION ON THE LAUNCHING AND THE ESTABLISHMENT	NA	NA	Governance	803. Public governance and management					Constitutional	42. Institutional architecture	Non-binding	IO				NA	1
965	AU	3760	2004	1008	Decision	Assembly/AU/Dec.40 (III) Rev.1	DECISION ON THE CONFERENCE OF INTELLECTUAL	NA	NA	IO governance	105. Meeting governance					Administrative	52. Other	Non-binding	Member states				NA	1
966	AU	3760	2004	1009	Decision	Assembly/AU/Dec.41(III) Rev.1	DECISION ON THE REPORT OF THE CHAIRPERSON	NA	NA	IO governance	199. Other					Administrative	52. Other	Non-binding	IO				NA	1
967	AU	3760	2004	1010	Decision	Assembly/AU/Dec.42 (III) Rev.1	DECISION ON AIDS WATCH AFRICA	NA	NA	Health and Social Affairs	303. Disease prevention, treatment, immunization					Regulatory	12. Collaboration	Non-binding	Member states				NA	1
968	AU	3760	2004	1011	Decision	Assembly/AU/Dec.43(III) Rev.1	DECISION ON THE COUNCIL OF THE FUTURE	NA	NA	IO governance	199. Other					Administrative	52. Other	Non-binding	IO				NA	1
969	AU	3760	2004	1012	Decision	Assembly/AU/Dec.44 (III) Rev.1	DECISION ON THE INTERNATIONAL CENTRE	NA	NA	Human rights	406. Women's rights	Culture and education	501. Elementary and secondary education			Declarative	31. Joint position	Non-binding	IO				NA	1
970	AU	3760	2004	1013	Decision	Assembly/AU/Dec.45 (III) Rev.1	DECISION ON THE SEATS OF THE AFRICAN UNION	NA	NA	IO governance	110. Organizational development (membership, institutional architecture, rules of procedure, etc.)					Constitutional	42. Institutional architecture	Non-binding	IO				NA	1
971	AU	3760	2004	1014	Decision	Assembly/AU/Dec.46 (III) Rev.1	DECISION ON THE FINAL REPORT OF THE COMMISSION	NA	NA	Economic development	207. Population and development	Labor and employment	603. Labor markets			Declarative	31. Joint position	Non-binding	Other IO(s)				NA	1
972	AU	3760	2004	1015	Decision	Assembly/AU/Dec.47(III) Rev.1	DECISION ON DRAFT PROGRAMME BUDGET	NA	NA	IO governance	101. Budgets					Administrative	51. Budgetary	Non-binding	IO				NA	1
973	AU	3760	2004	1016	Decision	Assembly/AU/Dec.48(III) Rev.1	DECISION ON THE ECONOMIC, SOCIAL AND CULTURAL COUNCIL	NA	NA	Culture and education	599. Other					Constitutional	42. Institutional architecture	Non-binding	IO				NA	1
974	AU	3760	2004	1017	Decision	Assembly/AU/Dec.49(III) Rev.1	DECISION ON THE 17TH ANNUAL ACTIVITY	NA	NA	Human rights	499. Other					Regulatory	12. Collaboration	Non-binding	Member states				NA	1
975	AU	3760	2004	1018	Decision	Assembly/AU/Dec.50 (III) Rev.1	DECISION ON THE CANDIDATURE OF DOCTOR JACQUES DIOUF	NA	NA	IO governance	108. IO-IO cooperation	IO governance	199. Other			Administrative	52. Other	Non-binding	Private actor(s)				NA	1
976	AU	3760	2004	1019	Decision	Assembly/AU/Dec.51 (III) Rev.1	DECISION ON SUPPORT TO THE CANDIDATURE OF MR KO�SHIRO MATSUURA	NA	NA	IO governance	108. IO-IO cooperation					Administrative	52. Other	Non-binding	Other IO(s)				NA	1
977	AU	3760	2004	1020	Decision	Assembly/AU/Dec.52 (III) Rev.1	DECISION ON THE HOSTING OF THE FOOTBALL	NA	NA	Culture and education	599. Other					Declarative	34. Praise or celebration	Non-binding	Member state(s), selected				NA	1
978	AU	3760	2004	1021	Decision	Assembly/AU/Dec.53 (III) Rev.1	DECISION ON THE PERIODICITY OF THE ORDINARY	NA	NA	IO governance	110. Organizational development (membership, institutional architecture, rules of procedure, etc.)					Constitutional	43. Rules of procedure	Non-binding	IO				NA	1
979	AU	3760	2004	1022	Decision	Assembly/AU/Dec.54 (III) Rev.1	DECISION ON DARFUR	NA	NA	Security and defence	1510. Mediation and arbitration	Security and defence	1506. Civil defense			Declarative	31. Joint position	Non-binding	Other IO(s)	Member states			NA	1
980	AU	3760	2007	1001	Decision	Assembly/AU/Dec.165 (VIII)	MOTION OF APPRECIATION TO H.E. CHIEF OLUSEGUN OBASANJO	NA	NA	IO governance	111. Appreciation and recognition					Declarative	34. Praise or celebration	Non-binding	Other				NA	1
981	AU	3760	2007	1002	Decision	Assembly/AU/Dec. 168 (IX)	DECISION SUR L�ELECTION DES MEMBRES	NA	NA	IO governance	102. Appointments					Administrative	52. Other	Non-binding	IO				NA	1
982	AU	3760	2007	1003	Decision	Assembly/AU/Dec. 169 (IX)	D�CISION SUR LE RAPPORT DU COMITE DES CHEFS DՃTAT	NA	NA	IO governance	105. Meeting governance	Economic development	299. Other			Administrative	52. Other	Non-binding	IO				NA	1
983	AU	3760	2007	1004	Decision	Assembly/AU/Dec. 170 (IX)	DECISION SUR LE RAPPORT DE LA DIXIEME SESSION EXTRAORDINAIRE	NA	NA	IO governance	104. Audits					Administrative	52. Other	Non-binding	IO				NA	1
984	AU	3760	2007	1005	Decision	Assembly/AU/Dec.134 (VIII)	DECISION ON CLIMATE CHANGE AND DEVELOPMENT IN AFRICA	NA	NA	Environment	903. Climate change					Regulatory	12. Collaboration	Non-binding	Member states				NA	1
985	AU	3760	2007	1006	Decision	Assembly/AU/Dec. 135(VIII)	DECISION ON THE SUMMIT ON FOOD SECURITY IN AFRICA	NA	NA	Trade and industry	1313. Trade negotiations and agreements					Regulatory	12. Collaboration	Non-binding	Member states				NA	1
986	AU	3760	2007	1007	Decision	Assembly/AU/Dec.136 (VIII)	DECISION ON AVIAN FLU	NA	NA	Health and Social Affairs	303. Disease prevention, treatment, immunization					Regulatory	12. Collaboration	Non-binding	Member states				NA	1
987	AU	3760	2007	1008	Decision	Assembly/AU/Dec.137 (VIII)	DECISION ON THE IMPLEMENTATION OF THE GREEN WALL	NA	NA	Environment	909. Natural resource and forest management					Regulatory	12. Collaboration	Non-binding	Member states				NA	1
988	AU	3760	2007	1009	Decision	Assembly/AU/Dec.138 (VIII)	DECISION ON THE ESTABLISHMENT OF THE PAN-AFRICAN	NA	NA	IO governance	110. Organizational development (membership, institutional architecture, rules of procedure, etc.)					Administrative	52. Other	Non-binding	IO				NA	1
989	AU	3760	2007	1010	Decision	Assembly/AU/Dec.139 (VIII)	DECISION ON THE ESTABLISHMENT OF AN AFRICAN EDUCATION FUND	NA	NA	Culture and education	504. Research and knowledge management					Constitutional	42. Institutional architecture	Non-binding	IO				NA	1
990	AU	3760	2007	1011	Decision	Assembly/AU/Dec.140 (VIII)	DECISION ON ENHANCING UN-AU COOPERATION	NA	NA	IO governance	108. IO-IO cooperation					Declarative	31. Joint position	Non-binding	Other IO(s)				NA	1
991	AU	3760	2007	1012	Decision	Assembly/AU/Dec.141 (VIII)	DECISION ON THE UNITED NATIONS DECLARATION	NA	NA	Human rights	408. Indigenous peoples					Declarative	31. Joint position	Non-binding	Other IO(s)				NA	1
992	AU	3760	2007	1013	Decision	Assembly/AU/Dec.142(VIII)	DECISION ON SOMALIA	NA	NA	Security and defence	1509. Peacebuilding and peacekeeping					Regulatory	12. Collaboration	Non-binding	Member states				NA	1
993	AU	3760	2007	1014	Decision	Assembly/AU//Dec.143 (VIII)	DECISION ON THE REPORTS ON THE IMPLEMENTATION	NA	NA	Human rights	405. Gender equality and gender-based violence					Regulatory	12. Collaboration	Non-binding	Member states				NA	1
994	AU	3760	2007	1015	Decision	Assembly/AU/Dec.144 (VIII)	DECISION ON THE ACTIVITY REPORT OF THE AFRICAN COURT	NA	NA	International affairs	1605. International law					Administrative	52. Other	Non-binding	IO				NA	1
995	AU	3760	2007	1016	Decision	Assembly/AU/Dec.145 (VIII)	DECISION ON THE ACTIVITIES OF THE PEACE AND SECURITY COUNCIL	NA	NA	Security and defence	1509. Peacebuilding and peacekeeping					Declarative	31. Joint position	Non-binding	Member states	Other IO(s)	IO	More than three targets. MS most central	NA	1
996	AU	3760	2007	1017	Decision	Assembly/AU/Dec.146 (VIII)	DECISION ON THE PROPOSED AMENDMENTS TO THE RULES	NA	NA	IO governance	110. Organizational development (membership, institutional architecture, rules of procedure, etc.)					Constitutional	43. Rules of procedure	Non-binding	IO				NA	1
997	AU	3760	2007	1018	Decision	Assembly/AU/Dec.147 (VIII)	DECISION ON THE1 AFRICAN CHARTER ON DEMOCRACY	NA	NA	Governance	808. Support for good governance and democratic processes					Constitutional	43. Rules of procedure	Non-binding	IO				NA	1
998	AU	3760	2007	1019	Decision	Assembly/AU/Dec.148 (VIII)	DECISION ON THE FIRST AFRICAN UNION CONFERENCE	NA	NA	Energy and transport	1103. Fossil energy					Constitutional	43. Rules of procedure	Non-binding	IO				NA	1
999	AU	3760	2007	1020	Decision	Assembly/AU/Dec.149 (VIII)	DECISION ON ELECTION OF FIVE (5) MEMBERS	NA	NA	IO governance	102. Appointments					Administrative	52. Other	Non-binding	IO				NA	1
1000	AU	3760	2007	1021	Decision	Assembly/AU/Dec.150 (VIII)	DECISION ON THE CHAIRMANSHIP OF THE AFRICAN UNION	NA	NA	IO governance	105. Meeting governance					Administrative	52. Other	Non-binding	IO				NA	1
1001	AU	3760	2007	1022	Decision	Assembly/AU/Dec.151 (VIII)	DECISION ON THE FLAG OF THE AFRICAN UNION	NA	NA	IO governance	199. Other					Administrative	52. Other	Non-binding	IO				NA	1
1002	AU	3760	2007	1023	Decision	Assembly/AU/Dec.152 (VIII)	DECISION ON THE APPOINTMENT OF THE MEMBERS	NA	NA	IO governance	102. Appointments					Administrative	52. Other	Non-binding	IO				NA	1
1003	AU	3760	2007	1024	Decision	Assembly/AU/Dec.153 (VIII)	DECISION ON THE INTEGRATION OF NEPAD	NA	NA	Economic development	299. Other					Administrative	52. Other	Non-binding	IO				NA	1
1004	AU	3760	2007	1025	Decision	Assembly/AU/Dec.154 (VIII)	DECISION ON THE2 BUDGET OF THE AFRICAN UNION FOR 2007	NA	NA	IO governance	101. Budgets					Administrative	51. Budgetary	Non-binding	IO				NA	1
1005	AU	3760	2007	1026	Decision	Assembly/AU/Dec.155 (VIII)	DECISION ON THE REPORT OF THE COMMITTEE	NA	NA	IO governance	108. IO-IO cooperation					Administrative	52. Other	Non-binding	IO				NA	1
1006	AU	3760	2007	1027	Decision	Assembly/AU/Dec.156 (VIII)	DECISION ON THE REPORT OF THE 9th EXTRAORDINARY SESSION	NA	NA	IO governance	105. Meeting governance					Administrative	52. Other	Non-binding	IO				NA	1
1007	AU	3760	2007	1028	Decision	Assembly/AU/Dec.157 (VIII)	DECISION ON THE TRIAL OF MR. HISSENE HABRE	NA	NA	International affairs	1605. International law					Distributive	22. Redistributive	Non-binding	Member states	Other IO(s)			NA	1
1008	AU	3760	2007	1029	Decision	Assembly/AU/Dec.158 (VIII)	DECISION ON THE TRANSFORMATION OF THE ALL-AFRICA	NA	NA	Governance	801. Bureaucratic oversight					Constitutional	43. Rules of procedure	Non-binding	IO				NA	1
1009	AU	3760	2007	1030	Decision	Assembly/AU/Dec.159 (VIII)	DECISION ON THE AFRICA-SOUTH AMERICA SUMMIT	NA	NA	IO governance	105. Meeting governance					Administrative	52. Other	Non-binding	IO				NA	1
1010	AU	3760	2007	1031	Decision	Assembly/AU/Dec.160 (VIII)	DECISION ON THE AFRICA-CHINA FORUM	NA	NA	IO governance	105. Meeting governance					Declarative	32. Aspirational or symbolic	Non-binding	Other state(s)				NA	1
1011	AU	3760	2007	1032	Decision	Assembly/AU/Dec.161 (VIII)	DECISION ON THE REPORT OF THE EXTRAORDINARY	NA	NA	Science and technology	1206. International scientific cooperation					Regulatory	12. Collaboration	Non-binding	Member states				NA	1
1012	AU	3760	2007	1033	Decision	Assembly/AU/Dec.162 (VIII)	DECISION ON THE REPORT OF THE MINISTERIAL	NA	NA	IO governance	105. Meeting governance					Administrative	52. Other	Non-binding	IO				NA	1
1013	AU	3760	2007	1034	Decision	Assembly/AU/Dec.163 (VIII)	DECISION ON THE CANDIDATURE OF THE GREAT SOCIALIST	NA	NA	IO governance	108. IO-IO cooperation	IO governance	102. Appointments			Administrative	52. Other	Non-binding	Member state(s), selected				NA	1
1014	AU	3760	2007	1035	Decision	Assembly/AU/Dec.164 (VIII	DECISION ON THE VENUE AND DATE OF THE NINTH ORDINARY	NA	NA	IO governance	105. Meeting governance					Administrative	52. Other	Non-binding	IO				NA	1
1015	AU	3760	2007	1036	Decision	Assembly/AU/Dec.165 (VIII)	MOTION OF APPRECIATION TO H.E. CHIEF OLUSEGUN OBASANJO,	NA	NA	IO governance	111. Appreciation and recognition					Declarative	34. Praise or celebration	Non-binding	Member state(s), selected				NA	1
1016	AU	3760	2007	1037	Decision	Assembly/AU/Dec.167(IX)	DECISION ON THE ELECTION OF THE MEMBERS	NA	NA	IO governance	102. Appointments					Administrative	52. Other	Non-binding	IO				NA	1
1017	AU	3760	2007	1038	Decision	Assembly/AU/Dec.166 (IX)	DECISION ON THE PROTOCOL ON RELATIONS	NA	NA	IO governance	108. IO-IO cooperation					Administrative	52. Other	Non-binding	IO	Other IO(s)			NA	1
1018	AU	3760	2008	1001	Decision	Assembly/AU/Dec.171 (X)	DECISION ON THE STRENGTHENING OF COOPERATION	NA	NA	IO governance	108. IO-IO cooperation	Economic development	299. Other			Regulatory	12. Collaboration	Non-binding	Member states				NA	1
1019	AU	3760	2008	1002	Decision	Assembly/AU/Dec.172 (X)	DECISION ON THE IMPLEMENTATION OF SCIENCE	NA	NA	Science and technology	1299. Other					Administrative	52. Other	Non-binding	IO				NA	1
1020	AU	3760	2008	1003	Decision	Assembly/AU/Dec.173 (X)	DECISION OF SUMMIT ON THE IMPLEMENTATION	NA	NA	Culture and education	599. Other					Administrative	52. Other	Non-binding	IO				NA	1
1021	AU	3760	2008	1004	Decision	Assembly/AU/Dec.174 (X)	DECISION ON THE ESTABLISHMENT OF AN AFRICAN EDUCATION	NA	NA	Culture and education	599. Other					Constitutional	42. Institutional architecture	Non-binding	IO				NA	1
1022	AU	3760	2008	1005	Decision	Assembly/AU/Dec.175 (X)	DECISION ON THE ACTION PLAN FOR THE ACCELERATED	NA	NA	Economic development	206. Industrial development					Administrative	52. Other	Non-binding	IO				NA	1
1023	AU	3760	2008	1006	Decision	Assembly/AU/Dec.176 (X)	DECISION ON PROMOTION OF MATERNAL	NA	NA	Health and Social Affairs	301. Infants and children					Declarative	31. Joint position	Non-binding	Member states	Other			NA	1
1024	AU	3760	2008	1007	Decision	Assembly/AU/Dec.177 (X)	DECISION ON THE ACTIVITIES OF THE PEACE AND SECURITY COUNCIL	NA	NA	Security and defence	1509. Peacebuilding and peacekeeping					Declarative	31. Joint position	Non-binding	Member state(s), selected				NA	1
1025	AU	3760	2008	1008	Decision	Assembly/AU/Dec.178 (X)	DECISION ON ECONOMIC INTEGRATION	NA	NA	Economic development	299. Other	IO governance	108. IO-IO cooperation			Administrative	52. Other	Non-binding	Member states	IO			NA	1
1026	AU	3760	2008	1009	Decision	Assembly/AU/Dec.179 (X)	DECISION ON THE EXTENSION OF THE AFRICAN CONTINENTAL	NA	NA	Environment	909. Natural resource and forest management	Environment	903. Climate change			Regulatory	12. Collaboration	Non-binding	Member state(s), selected				NA	1
1027	AU	3760	2008	1010	Decision	Assembly/AU/Dec.180 (X)	DECISION ON THE MILLENNIUM DEVELOPMENT GOALS (MDGs	NA	NA	Economic development	201. Poverty reduction	Health and Social Affairs	302. Public health			Declarative	31. Joint position	Non-binding	Other IO(s)				NA	1
1028	AU	3760	2008	1011	Decision	Assembly/AU/Dec.181 (X)	DECISION ON THE REPORTS ON THE IMPLEMENTATION	NA	NA	Human rights	405. Gender equality and gender-based violence					Regulatory	12. Collaboration	Non-binding	Member states				NA	1
1029	AU	3760	2008	1012	Decision	Assembly/AU/Dec.182 (X)	DECISION ON THE INTERNATIONAL YEAR OF LANGUAGES	NA	NA	Culture and education	505. Cultural heritage					Declarative	31. Joint position	Non-binding	Member states				NA	1
1030	AU	3760	2008	1013	Decision	Assembly/AU/Dec.183 (X)	DECISION ON ELECTION OF TEN (10) MEMBERS	NA	NA	IO governance	102. Appointments					Administrative	52. Other	Non-binding	IO				NA	1
1031	AU	3760	2008	1014	Decision	Assembly/AU/Dec.184 (X)	DECISION ON THE REFORM OF THE UNITED NATIONS	NA	NA	IO governance	108. IO-IO cooperation					Administrative	52. Other	Non-binding	IO				NA	1
1032	AU	3760	2008	1015	Decision	Assmebly/AU/Dec.185 (X)	DECISION ON THE REPORT OF THE EXECUTIVE COUNCIL	NA	NA	IO governance	104. Audits					Administrative	51. Budgetary	Non-binding	IO				NA	1
1033	AU	3760	2008	1016	Decision	Assmebly/AU/Dec.186 (X)	DECISION ON THE SITUATION IN THE COMOROS	NA	NA	Governance	808. Support for good governance and democratic processes					Distributive	22. Redistributive	Non-binding	Member states				NA	1
1034	AU	3760	2008	1017	Decision	Assembly/AU/Dec.187 (X)	DECISION ON THE SITUATION IN KENYA	NA	NA	Governance	808. Support for good governance and democratic processes					Declarative	31. Joint position	Non-binding	Member state(s), selected				NA	1
1035	AU	3760	2008	1018	Decision	Assembly/AU/Dec.188 (X)	DECISION ON THE SITUATION IN CHAD	NA	NA	Security and defence	1510. Mediation and arbitration					Regulatory	12. Collaboration	Non-binding	Member state(s), selected				NA	1
1036	AU	3760	2008	1019	Decision	Assembly/AU/Dec.189 (X)	DECISION ON ELECTIONS OF CHAIRPERSON	NA	NA	IO governance	102. Appointments					Administrative	52. Other	Non-binding	IO				NA	1
1037	AU	3760	2008	1020	Decision	Assembly/AU/Dec.190(X)	DECISION ON APPOINTMENT OF AU COMMISSIONERS	NA	NA	IO governance	102. Appointments					Administrative	52. Other	Non-binding	IO				NA	1
1038	AU	3760	2008	1021	Decision	Assembly/AU/Dec.191(X)	DECISION ON THE REPORT OF HEADS OF STATE	NA	NA	Economic development	299. Other					Distributive	22. Redistributive	Non-binding	IO				NA	1
1039	AU	3760	2008	1022	Decision	Assembly/AU/Dec.192 (X)	DECISION ON THE DATE AND VENUE OF THE 11TH ORDINARY	NA	NA	IO governance	105. Meeting governance					Administrative	52. Other	Non-binding	IO				NA	1
1040	AU	3760	2008	1023	Decision	Assembly/AU/Dec.193 (XI)	DECISION ON THE REPORT OF THE PEACE AND SECURITY	NA	NA	Security and defence	1509. Peacebuilding and peacekeeping					Declarative	31. Joint position	Non-binding	Member state(s), selected				NA	1
1041	AU	3760	2008	1024	Decision	Assembly/AU/Dec.194 (XI)	DECISION ON THE PROGRESS REPORT ON THE IMPLEMENTATION	NA	NA	Health and Social Affairs	303. Disease prevention, treatment, immunization					Distributive	22. Redistributive	Non-binding	Member states				NA	1
1042	AU	3760	2008	1025	Decision	Assembly/AU/Dec.195 (XI)	DECISION ON THE REPORT ON THE PROMOTION	NA	NA	Health and Social Affairs	301. Infants and children					Distributive	22. Redistributive	Non-binding	Member states	Other IO(s)			NA	1
1043	AU	3760	2008	1026	Decision	Assembly/AU/Dec.196 (XI)	DECISION ON THE SINGLE LEGAL INSTRUMENT	NA	NA	IO governance	110. Organizational development (membership, institutional architecture, rules of procedure, etc.)					Constitutional	42. Institutional architecture	Non-binding	IO				NA	1
1044	AU	3760	2008	1027	Decision	Assembly/AU/Dec.197(XI)	DECISION ON THE REPORT ON NEGOTIATIONS	NA	NA	Trade and industry	1313. Trade negotiations and agreements					Declarative	31. Joint position	Non-binding	Other IO(s)				NA	1
1045	AU	3760	2008	1028	Decision	Assembly/AU/ Dec.198 (XI)	DECISION ON THE AFRICAN PEER REVIEW MECHANISM	NA	NA	IO governance	110. Organizational development (membership, institutional architecture, rules of procedure, etc.)					Constitutional	43. Rules of procedure	Non-binding	IO				NA	1
1046	AU	3760	2008	1029	Decision	Assembly/AU/ Dec.199(XI)	DECISION ON THE REPORT OF THE COMMISSION	NA	NA	International affairs	1605. International law					Declarative	31. Joint position	Non-binding	Other IO(s)	IO			NA	1
1047	AU	3760	2008	1030	Decision	Assembly/AU/Dec.200 (XI)	DECISION ON THE REPORT OF ACTIVITIES	NA	NA	Human rights	499. Other					Administrative	52. Other	Non-binding	IO				NA	1
1048	AU	3760	2008	1031	Decision	Assembly/AU/Dec.201(XI)	DECISION ON THE APPOINTMENT OF MEMBERS	NA	NA	IO governance	102. Appointments					Administrative	52. Other	Non-binding	IO				NA	1
1049	AU	3760	2008	1032	Decision	Assembly/AU/Dec.202 (XI)	DECISION ON THE ELECTION OF JUDGES	NA	NA	IO governance	102. Appointments					Administrative	52. Other	Non-binding	IO				NA	1
1050	AU	3760	2008	1033	Decision	Assembly/AU/Dec.203 (XI)	DECISION ON THE AFRICAN DIASPORA SUMMIT	NA	NA	IO governance	105. Meeting governance					Administrative	52. Other	Non-binding	Member states	Other state(s)			NA	1
1051	AU	3760	2008	1034	Decision	Assembly/AU/Dec.204 (XI)	DECISION ON THE REFORM OF THE UNITED NATIONS SECURITY COUNCIL	NA	NA	IO governance	108. IO-IO cooperation					Administrative	52. Other	Non-binding	IO				NA	1
1052	AU	3760	2008	1035	Decision	Assembly/AU/Dec.205 (XI)	DECISION ON THE REPORT OF HEADS OF STATE	NA	NA	IO governance	110. Organizational development (membership, institutional architecture, rules of procedure, etc.)	Economic development	299. Other			Declarative	31. Joint position	Non-binding	IO				NA	1
1053	AU	3760	2008	1036	Decision	Assembly/AU/Dec.206 (XI)	DECISION ON THE REPORT OF THE COMMITTEE	NA	NA	IO governance	110. Organizational development (membership, institutional architecture, rules of procedure, etc.)					Administrative	52. Other	Non-binding	IO				NA	1
1054	AU	3760	2008	1037	Decision	Assembly/AU/Dec.207(XI)	DECISION ON STRENGTHENING THE COOPERATION	NA	NA	IO governance	108. IO-IO cooperation	Law and crime	705. Human trafficking			Declarative	31. Joint position	Non-binding	Other IO(s)	IO			NA	1
1055	AU	3760	2009	1001	Decision	Assembly/AU/Dec.208	DECISION ON THE BUDGET FOR THE AFRICAN UNION	NA	NA	IO governance	101. Budgets					Administrative	51. Budgetary	Non-binding	IO				NA	1
1056	AU	3760	2009	1002	Decision	Assembly/AU/Dec.209	DECISION ON THE DRAFT STATUTE	NA	NA	International affairs	1605. International law					Administrative	52. Other	Non-binding	IO				NA	1
1057	AU	3760	2009	1003	Decision	Assembly/AU/Dec.210	DECISION ON THE DRAFT AFRICAN CHARTER	NA	NA	IO governance	110. Organizational development (membership, institutional architecture, rules of procedure, etc.)					Regulatory	11. Coordination	Non-binding	Member states				NA	1
1058	AU	3760	2009	1004	Decision	Assembly/AU/Dec.211	DECISION ON THE AFRICAN DIASPORA SUMMIT	NA	NA	IO governance	105. Meeting governance					Declarative	31. Joint position	Non-binding	Other state(s)				NA	1
1059	AU	3760	2009	1005	Decision	Assembly/AU/Dec.212	DECISION ON THE PROTOCOL ON THE ESTABLISHMENT	NA	NA	Finance and monetary politics	1401. Banking system and financial institution regulation					Regulatory	11. Coordination	Non-binding	Member states				NA	1
1060	AU	3760	2009	1006	Decision	Assembly/AU/Dec.213	DECISION ON THE IMPLEMENTATION OF THE ASSEMBLY	NA	NA	International affairs	1605. International law					Administrative	52. Other	Non-binding	IO				NA	1
1061	AU	3760	2009	1007	Decision	Assembly/AU/Dec.214	DECISION ON ALTERNATIVE SOURCES	NA	NA	IO governance	101. Budgets					Administrative	51. Budgetary	Non-binding	Member states				NA	1
1062	AU	3760	2009	1008	Decision	Assembly/AU/Dec.215	DECISION ON THE DEVELOPMENT OF A ROADMAP	NA	NA	Finance and monetary politics	1401. Banking system and financial institution regulation					Administrative	52. Other	Non-binding	IO				NA	1
1063	AU	3760	2009	1009	Decision	Assembly/AU/Dec.216	DECISION ON THE REPORT OF THE IMPLEMENTATION STATUS	NA	NA	Health and Social Affairs	301. Infants and children					Declarative	31. Joint position	Non-binding	Other IO(s)				NA	1
1064	AU	3760	2009	1010	Decision	Assembly/AU/Dec.217	DECISION ON THE FINANCIAL AND ECONOMIC CRISIS	NA	NA	Finance and monetary politics	1407. Public finance and fiscal policy					Declarative	31. Joint position	Non-binding	Other IO(s)	Member states			NA	1
1065	AU	3760	2009	1011	Decision	Assembly/AU/Dec.218	DECISION ON THE AFRICA-EUROPEAN UNION DIALOGUE	NA	NA	IO governance	108. IO-IO cooperation					Declarative	31. Joint position	Non-binding	Member states	Other			NA	1
1066	AU	3760	2009	1012	Decision	Assembly/AU/Dec.219	DECISION ON ZIMBABWE	NA	NA	Economic development	202. Foreign aid					Declarative	31. Joint position	Non-binding	Member states	Other			NA	1
1067	AU	3760	2009	1013	Decision	Assembly/AU/Dec.220	DECISION ON THE RESURGENCE OF THE SCOURGE	NA	NA	Governance	808. Support for good governance and democratic processes					Declarative	33. Condemnation	Non-binding	Member state(s), selected				NA	1
1068	AU	3760	2009	1014	Decision	Assembly/AU/Dec.221	DECISION ON THE APPLICATION BY THE INTERNATIONAL	NA	NA	International affairs	1605. International law					Declarative	33. Condemnation	Non-binding	Private actor(s)				NA	1
1069	AU	3760	2009	1015	Decision	Assembly/AU/Dec.222	DECISION ON THE REPORT OF THE PEACE	NA	NA	Security and defence	1509. Peacebuilding and peacekeeping					Declarative	31. Joint position	Non-binding	Member state(s), selected				NA	1
1070	AU	3760	2009	1016	Decision	Assembly/AU/Dec.223	DECISION ON THE REVIEW OF THE PROTOCOL	NA	NA	IO governance	110. Organizational development (membership, institutional architecture, rules of procedure, etc.)					Constitutional	43. Rules of procedure	Non-binding	IO				NA	1
1071	AU	3760	2009	1017	Decision	Assembly/AU/Dec.224	DECISION ON ELECTION OF MEMBERS OF THE AFRICAN UNION	NA	NA	IO governance	102. Appointments					Administrative	52. Other	Non-binding	IO				NA	1
1072	AU	3760	2009	1018	Decision	Assembly/AU/Dec.225	DECISION ON THE THIRD WORLD FESTIVAL OF NEGRO ARTS	NA	NA	Culture and education	505. Cultural heritage					Declarative	32. Aspirational or symbolic	Non-binding	Other				NA	1
1073	AU	3760	2009	1019	Decision	Assembly/AU/Dec.226	DECISION ON THE DRAFT STATUTES ON THE ESTABLISHMENT	NA	NA	Finance and monetary politics	1401. Banking system and financial institution regulation					Administrative	52. Other	Non-binding	Member states				NA	1
1074	AU	3760	2009	1020	Decision	Assembly/AU/Dec.227	DECISION ON THE SPECIALISED TECHNICAL COMMITTEES	NA	NA	IO governance	110. Organizational development (membership, institutional architecture, rules of procedure, etc.)					Constitutional	42. Institutional architecture	Non-binding	IO				NA	1
1075	AU	3760	2009	1021	Decision	Assembly/AU/Dec.228	DECISION ON THE SECOND PAN AFRICAN CULTURAL FESTIVAL	NA	NA	Culture and education	505. Cultural heritage					Administrative	52. Other	Non-binding	Member states	Other			NA	1
1076	AU	3760	2009	1022	Decision	Assembly/AU/Dec.229	DECISION ON THE AFRICAN WOMEN�S DECADE	NA	NA	Human rights	405. Gender equality and gender-based violence					Declarative	31. Joint position	Non-binding	Member states				NA	1
1077	AU	3760	2009	1023	Decision	Assembly/AU/Dec.230	DECISION ON THE REFORM OF THE UNITED NATIONS	NA	NA	IO governance	108. IO-IO cooperation					Administrative	52. Other	Non-binding	IO				NA	1
1078	AU	3760	2009	1024	Decision	Assembly/AU/Dec.231	DECISION ON THE FOOD SECURITY SUMMIT	NA	NA	IO governance	105. Meeting governance					Administrative	52. Other	Non-binding	IO				NA	1
1079	AU	3760	2009	1025	Decision	Assembly/AU/Dec.232	DECISION ON THE THEMES OF JULY 2009, JANUARY 2010	NA	NA	IO governance	105. Meeting governance					Administrative	52. Other	Non-binding	IO				NA	1
1080	AU	3760	2009	1026	Decision	Assembly/AU/Dec.233	DECISION ON THE SPECIAL SESSION OF THE ASSEMBLY	NA	NA	IO governance	110. Organizational development (membership, institutional architecture, rules of procedure, etc.)					Constitutional	42. Institutional architecture	Non-binding	IO				NA	1
1081	AU	3760	2009	1027	Decision	Assembly/AU/Dec.234	DECISION ON THE ESTABLISHMENT OF AFRICAN PERMANENT SECRETARIAT	NA	NA	Environment	912. Sustainable development					Regulatory	11. Coordination	Non-binding	IO				NA	1
1082	AU	3760	2009	1028	Decision	Assembly/AU/Dec.235	DECISION ON THE PROPOSAL BY THE GOVERNMENT	NA	NA	Science and technology	1206. International scientific cooperation					Declarative	31. Joint position	Non-binding	Member states	Other IO(s)			NA	1
1083	AU	3760	2009	1029	Decision	Assembly/AU/Dec.236	DECISION ON THE AFRICAN COMMON POSITION ON CLIMATE CHANGE	NA	NA	Environment	903. Climate change					Regulatory	11. Coordination	Non-binding	Member states				NA	1
1084	AU	3760	2009	1030	Decision	Assembly/AU/Dec.237	DECISION ON THE CANDIDATURE OF MR. FAROUK HOSNI	NA	NA	IO governance	102. Appointments					Declarative	31. Joint position	Non-binding	Other IO(s)				NA	1
1085	AU	3760	2009	1031	Decision	Assembly/AU/Dec.238	DECISION ON THE DATES AND VENUE	NA	NA	IO governance	105. Meeting governance					Administrative	52. Other	Non-binding	IO				NA	1
1086	AU	3760	2009	1032	Decision	Assembly/AU/Dec.239	DECISION ON THE THREAT OF DRUG TRAFFICKING IN AFRICA	NA	NA	Law and crime	704. Drug production, trafficking					Declarative	31. Joint position	Non-binding	Member states				NA	1
1087	AU	3760	2009	1033	Decision	Assembly/AU/Dec.240	DECISION ON THE HISSENE HABRE CASE	NA	NA	International affairs	1605. International law	IO governance	101. Budgets			Distributive	22. Redistributive	Non-binding	Member states	Other IO(s)			NA	1
1088	AU	3760	2009	1034	Decision	Assembly/AU/Dec.241	DECISION ON THE REPORT OF HEADS OF STATE	NA	NA	Economic development	299. Other					Administrative	52. Other	Non-binding	IO				NA	1
1089	AU	3760	2009	1035	Decision	Assembly/AU/Dec.242	DECISION ON THE PROPOSAL OF THE GREAT	NA	NA	International affairs	1699. Other					Other		Non-binding	Other state(s)				NA	1
1090	AU	3760	2009	1036	Decision	Assembly/AU/Dec.243	DECISION ON THE ABUSE OF THE PRINCIPLE OF UNIVERSAL JURISDICTION	NA	NA	International affairs	1605. International law					Declarative	31. Joint position	Non-binding	Other state(s)	Member state(s), selected			NA	1
1091	AU	3760	2009	1037	Decision	Assembly/AU/Dec.244	DECISION ON THE APPOINTMENT OF MEMBERS OF THE AFRICAN COMMISSION	NA	NA	IO governance	102. Appointments					Administrative	52. Other	Non-binding	IO				NA	1
1092	AU	3760	2009	1038	Decision	Assembly/AU/Dec.245	DECISION ON THE MEETING OF AFRICAN STATES PARTIES	NA	NA	International affairs	1605. International law					Declarative	31. Joint position	Non-binding	Other IO(s)	Member states			NA	1
1093	AU	3760	2009	1039	Decision	Assembly/AU/Dec.246	DECISION ON THE HISSENE HABRE CASE	NA	NA	International affairs	1605. International law					Distributive	22. Redistributive	Non-binding	Member states				NA	1
1094	AU	3760	2009	1040	Decision	Assembly/AU/Dec.247	DECISION ON THE AFRICAN UNION COMMISSION	NA	NA	IO governance	106. Operational					Administrative	52. Other	Non-binding	IO				NA	1
1095	AU	3760	2009	1041	Decision	Assembly/AU/Dec.248	DECISION ON THE ACCESSION OF THE AFRICAN UNION	NA	NA	Environment	903. Climate change					Regulatory	12. Collaboration	Non-binding	IO				NA	1
1096	AU	3760	2009	1042	Decision	Assembly/AU/Dec.249	REPORT ON THE ELECTION OF MEMBERS	NA	NA	IO governance	102. Appointments					Administrative	52. Other	Non-binding	IO				NA	1
1097	AU	3760	2009	1043	Decision	Assembly/AU/Dec.250	DECISION ON THE PROCLAMATION OF 2010	NA	NA	Culture and education	599. Other					Declarative	34. Praise or celebration	Non-binding	Member states				NA	1
1098	AU	3760	2009	1044	Decision	Assembly/AU/Dec.251	DECISION ON THE AFRICAN INVESTMENT BANK	NA	NA	Finance and monetary politics	1401. Banking system and financial institution regulation					Administrative	52. Other	Non-binding	IO	Member states			NA	1
1099	AU	3760	2009	1045	Decision	Assembly/AU/Dec.252	DECISION ON THE REPORT OF THE PEACE AND SECURITY	NA	NA	Security and defence	1509. Peacebuilding and peacekeeping					Declarative	31. Joint position	Non-binding	Other IO(s)	Member states			NA	1
1100	AU	3760	2009	1046	Decision	Assembly/AU/Dec.253	DECISION ON THE PREVENTION OF UNCONSTITUTIONAL CHANGES	NA	NA	Governance	808. Support for good governance and democratic processes					Declarative	31. Joint position	Non-binding	Member states				NA	1
1101	AU	3760	2009	1047	Decision	Assembly/AU/Dec.254	DECISION ON THE REPORT OF THE PANEL OF THE WISE	NA	NA	Governance	808. Support for good governance and democratic processes					Declarative	31. Joint position	Non-binding	IO				NA	1
1102	AU	3760	2009	1048	Decision	Assembly/AU/Dec.255	DECISION ON THE AFRICAN UNION ACCESSION TO THE UNITED NATIONS	NA	NA	Security and defence	1504. Military installations and personnel					Administrative	52. Other	Non-binding	IO				NA	1
1103	AU	3760	2009	1049	Decision	Assembly/AU/Dec.256	DECISION TO COMBAT THE PAYMENT OF RANSOM	NA	NA	Security and defence	1511. Terrorism					Declarative	31. Joint position	Non-binding	Other IO(s)				NA	1
1104	AU	3760	2009	1050	Decision	Assembly/AU/Dec.257	DECISION ON THE AFRICAN COMMON POSITION	NA	NA	IO governance	105. Meeting governance	Environment	903. Climate change			Declarative	31. Joint position	Non-binding	Member states				NA	1
1105	AU	3760	2009	1051	Decision	Assembly/AU/Dec.258	DECISION ON THE ESTABLISHMENT OF AN AFRICAN DEFENCE COUNCIL	NA	NA	IO governance	110. Organizational development (membership, institutional architecture, rules of procedure, etc.)					Constitutional	42. Institutional architecture	Non-binding	IO				NA	1
1106	AU	3760	2009	1052	Decision	Assembly/AU/Dec.259	DECISION ON THE ESTABLISHMENT OF THE AFRICAN AGENCY	NA	NA	IO governance	110. Organizational development (membership, institutional architecture, rules of procedure, etc.)	International affairs	1605. International law			Constitutional	42. Institutional architecture	Non-binding	IO				NA	1
1107	AU	3760	2009	1053	Decision	Assembly/AU/Dec.260	DECISION ON THE PREPARATION OF THE G8 SUMMIT	NA	NA	IO governance	105. Meeting governance					Administrative	52. Other	Non-binding	IO				NA	1
1108	AU	3760	2009	1054	Decision	Assembly/AU/Dec.261	DECISION ON THE PREPARATION OF THE G8 SUMMIT	NA	NA	IO governance	105. Meeting governance					Administrative	52. Other	Non-binding	IO				NA	1
1109	AU	3760	2009	1055	Decision	Assembly/AU/Dec.262	DECISION ON THE SITUATION IN ZIMBABWE	NA	NA	Security and defence	1513. Economic sanctions	Economic development	201. Poverty reduction			Declarative	31. Joint position	Non-binding	Other state(s)				NA	1
1110	AU	3760	2009	1056	Decision	Assembly/AU/Dec.263	DECISION ON THE TRANSFORMATION OF THE AFRICAN UNION COMMISSION	NA	NA	IO governance	110. Organizational development (membership, institutional architecture, rules of procedure, etc.)					Constitutional	42. Institutional architecture	Non-binding	IO				NA	1
1111	AU	3760	2009	1057	Decision	Assembly/AU/Dec.264	DECISION ON THE REPORT OF HEADS OF STATE AND GOVERNMENT	NA	NA	Economic development	299. Other					Declarative	31. Joint position	Non-binding	IO				NA	1
1112	AU	3760	2009	1058	Decision	Assembly/AU/Dec.265	DECISION ON MEMBER STATES CONTRIBUTIONS	NA	NA	IO governance	101. Budgets	Security and defence	1513. Economic sanctions			Regulatory	12. Collaboration	Non-binding	Member states	Member state(s), selected			NA	1
1113	AU	3760	2009	1059	Decision	Assembly/AU/Dec.266	DECISION ON THE HOLDING OF A SPECIAL SESSION	NA	NA	Security and defence	1509. Peacebuilding and peacekeeping					Administrative	52. Other	Non-binding	Member state(s), selected				NA	1
1114	AU	3760	2009	1060	Decision	Assembly/AU/Dec.267	DECISION ON THE NEW AFRICAN UNION FLAG	NA	NA	IO governance	107. IO premises and offices					Administrative	52. Other	Non-binding	IO				NA	1
1115	AU	3760	2010	1001	Decision	Assembly/AU/Dec.268(XIV)	DECISION ON THE REPORT OF THE PEACE AND SECURITY COUNCIL	NA	NA	Security and defence	1509. Peacebuilding and peacekeeping					Declarative	31. Joint position	Non-binding	Other IO(s)	Other state(s)	Member states		NA	1
1116	AU	3760	2010	1002	Decision	Assembly/AU/Dec.269(XIV)	DECISION ON THE PREVENTION OF UNCONSTITUTIONAL CHANGES	NA	NA	Governance	808. Support for good governance and democratic processes					Declarative	31. Joint position	Non-binding	Member states				NA	1
1117	AU	3760	2010	1003	Decision	Assembly/AU/Dec.270(XIV)	DECISION ON THE REPORT OF THE SECOND MEETING	NA	NA	International affairs	1605. International law					Regulatory	12. Collaboration	Non-binding	Member states				NA	1
1118	AU	3760	2010	1004	Decision	Assembly/AU/Dec.271(XIV)	DECISION ON THE ABUSE OF THE PRINCIPLE OF UNIVERSAL	NA	NA	International affairs	1605. International law					Declarative	31. Joint position	Non-binding	Other IO(s)				NA	1
1119	AU	3760	2010	1005	Decision	Assembly/AU/Dec.272(XIV)	DECISION ON THE HISSENE HABRE CASE	NA	NA	International affairs	1605. International law					Distributive	22. Redistributive	Non-binding	Member states				NA	1
1120	AU	3760	2010	1006	Decision	Assembly/AU/Dec.273(XIV)	DECISION ON THE TERRORIST ATTACK	NA	NA	Security and defence	1511. Terrorism					Declarative	33. Condemnation	Non-binding	Other				NA	1
1121	AU	3760	2010	1007	Decision	Assembly/AU/Dec.274(XIV)	DECISION ON THE PROCLAMATION OF 2010 AS	NA	NA	Health and Social Affairs	301. Infants and children	Labor and employment	607. Youth employment and child labor			Declarative	32. Aspirational or symbolic	Non-binding	Member states				NA	1
1122	AU	3760	2010	1008	Decision	Assembly/AU/Dec.275(XIV)	DECISION ON THE YEAR OF PEACE AND SECURITY IN AFRICA	NA	NA	Security and defence	1509. Peacebuilding and peacekeeping					Declarative	32. Aspirational or symbolic	Non-binding	Member states				NA	1
1123	AU	3760	2010	1009	Decision	Assembly/AU/Dec.276(XIV)	DECISION ON THE AFRICAN COMMON POSITION	NA	NA	Human rights	405. Gender equality and gender-based violence					Declarative	31. Joint position	Non-binding	Other IO(s)				NA	1
1124	AU	3760	2010	1010	Decision	Assembly/AU/Dec.277(XIV)	DECISION ON THE ESTABLISHMENT OF THE FUND FOR AFRICAN WOMEN	NA	NA	Human rights	406. Women's rights					Constitutional	42. Institutional architecture	Non-binding	IO				NA	1
1125	AU	3760	2010	1011	Decision	Assembly/AU/Dec.278(XIV)	DECISION ON THE DATE AND VENUE OF THE FIFTEENTH ORDINARY SESSION	NA	NA	IO governance	105. Meeting governance					Administrative	52. Other	Non-binding	IO				NA	1
1126	AU	3760	2010	1012	Decision	Assembly/AU/Dec.279(XIV)	DECISION ON MADAGASCAR	NA	NA	Governance	808. Support for good governance and democratic processes					Declarative	31. Joint position	Non-binding	Member state(s), selected				NA	1
1127	AU	3760	2010	1013	Decision	Assembly/AU/Dec.280(XIV)	DECISION ON ELECTION OF THE MEMBERS	NA	NA	IO governance	102. Appointments					Administrative	52. Other	Non-binding	IO				NA	1
1128	AU	3760	2010	1014	Decision	Assembly/AU/Dec.281(XIV)	DECISION ON THE FIFTEENTH CONFERENCE OF PARTIES	NA	NA	Environment	903. Climate change					Constitutional	43. Rules of procedure	Non-binding	IO				NA	1
1129	AU	3760	2010	1015	Decision	Assembly/AU/Dec.282(XIV)	DECISION ON THE REPORT OF HEADS OF STATE	NA	NA	Economic development	299. Other					Administrative	52. Other	Non-binding	IO				NA	1
1130	AU	3760	2010	1016	Decision	Assembly/AU/Dec.283(XIV)	DECISION ON THE INTEGRATION OF THE NEW PARTNERHSIP	NA	NA	Economic development	299. Other					Constitutional	42. Institutional architecture	Non-binding	IO				NA	1
1131	AU	3760	2010	1017	Decision	Assembly/AU/Dec.284(XIV)	DECISION ON THE RESPONSE TO THE GLOBAL FINANCIAL	NA	NA	Finance and monetary politics	1401. Banking system and financial institution regulation					Declarative	31. Joint position	Non-binding	Other IO(s)	Other state(s)	Member state(s), selected		NA	1
1132	AU	3760	2010	1018	Decision	Assembly/AU/Dec.285(XIV)	DECISION ON THE REFORM OF THE UNITED NATIONS SECURITY COUNCIL	NA	NA	IO governance	108. IO-IO cooperation					Administrative	52. Other	Non-binding	IO				NA	1
1133	AU	3760	2010	1019	Decision	Assembly/AU/Dec.286(XIV)	DECISION ON THE ANNEXES TO THE STATUTES OF THE AFRICAN	NA	NA	Finance and monetary politics	1401. Banking system and financial institution regulation					Administrative	52. Other	Non-binding	Member state(s), selected				NA	1
1134	AU	3760	2010	1020	Decision	Assembly/AU/Dec.287(XIV)	DECISION ON THE BUDGET OF THE AFRICAN UNION	NA	NA	IO governance	101. Budgets					Administrative	51. Budgetary	Non-binding	IO				NA	1
1135	AU	3760	2010	1021	Decision	Assembly/AU/Dec.288(XIV)	DECISION ON ZIMBABWE	NA	NA	Economic development	206. Industrial development	Economic development	207. Population and development			Declarative	31. Joint position	Non-binding	Member states	Other			NA	1
1136	AU	3760	2010	1022	Decision	Assembly/AU/Dec.289(XIV)	DECISION ON THE PREPARATIONS	NA	NA	IO governance	105. Meeting governance					Administrative	52. Other	Non-binding	IO				NA	1
1137	AU	3760	2010	1023	Decision	Assembly/AU/Dec.290(XIV)	DECISION ON THE ESTABLISHMENT OF THE PAN AFRICAN UNIVERSITY	NA	NA	Culture and education	502. Higher education					Regulatory	12. Collaboration	Non-binding	Member state(s), selected				NA	1
1138	AU	3760	2010	1024	Decision	Assembly/AU/Dec.291(XIV)	DECISION ON THE FIVE (5)-YEAR REVIEW	NA	NA	Health and Social Affairs	303. Disease prevention, treatment, immunization					Regulatory	12. Collaboration	Non-binding	Member states				NA	1
1139	AU	3760	2010	1025	Decision	Assembly/AU/Dec.292(XIV)	DECISION ON THE ABUSE OF THE PRINCIPLE	NA	NA	International affairs	1605. International law					Declarative	31. Joint position	Non-binding	Other IO(s)				NA	1
1140	AU	3760	2010	1026	Decision	Assembly/AU/Dec.293(XIV)	DECISION ON THE ADOPTION OF THE AFRICAN	NA	NA	Energy and transport	1104. Maritime issues					Regulatory	11. Coordination	Non-binding	Member states				NA	1
1141	AU	3760	2010	1027	Decision	Assembly/AU/Dec.294(XIV)	DECISION ON THE REPORT OF THE PEACE AND SECURITY	NA	NA	Human rights	405. Gender equality and gender-based violence	Security and defence	1511. Terrorism			Declarative	31. Joint position	Non-binding	Member states				NA	1
1142	AU	3760	2010	1028	Decision	Assembly/AU/Dec.295(XIV)	DECISION ON THE PROGRESS REPORT OF THE CHAIRPERSON	NA	NA	Security and defence	1509. Peacebuilding and peacekeeping	IO governance	112. Implementation encouragement			Regulatory	12. Collaboration	Non-binding	Member states	IO			NA	1
1143	AU	3760	2010	1029	Decision	Assembly/AU/Dec.296(XIV)	DECISION ON THE PROGRESS REPORT	NA	NA	IO governance	108. IO-IO cooperation					Regulatory	12. Collaboration	Non-binding	Member states	IO			NA	1
1144	AU	3760	2010	1030	Decision	Assembly/AU/Dec.297(XIV)	DECISION ON THE HISSENE HABRE CASE	NA	NA	International affairs	1605. International law					Administrative	52. Other	Non-binding	Member state(s), selected				NA	1
1145	AU	3760	2010	1031	Decision	Assembly/AU/Dec.298(XIV)	DECISION ON THE TRANSFORMATION OF THE AFRICAN UNION	NA	NA	IO governance	110. Organizational development (membership, institutional architecture, rules of procedure, etc.)					Regulatory	12. Collaboration	Non-binding	IO				NA	1
1146	AU	3760	2010	1032	Decision	Assembly/AU/Dec.299(XIV)	DECISION ON THE PREPARATIONS FOR THE SECOND	NA	NA	IO governance	105. Meeting governance					Administrative	52. Other	Non-binding	IO				NA	1
1147	AU	3760	2010	1033	Decision	Assembly/AU/Dec.300(XIV)	DECISION ON THE THEME OF THE JULY 2011 AU SUMMIT	NA	NA	IO governance	105. Meeting governance					Administrative	52. Other	Non-binding	IO				NA	1
1148	AU	3760	2010	1034	Decision	Assembly/AU/Dec.301(XIV)	DECISION ON THE DATE AND VENUE	NA	NA	IO governance	105. Meeting governance					Administrative	52. Other	Non-binding	IO				NA	1
1149	AU	3760	2010	1035	Decision	Assembly/AU/Dec.302(XIV)	DECISION ON STRENGTHENING OF THE COOPERATION	NA	NA	IO governance	108. IO-IO cooperation					Declarative	32. Aspirational or symbolic	Non-binding	IO	Other IO(s)			NA	1
1150	AU	3760	2010	1036	Decision	Assembly/AU/Dec.303(XIV)	DECISION TO SUPPORT THE SQUARE KILOMETRE	NA	NA	Science and technology	1205. Governance of space and space exploration					Regulatory	12. Collaboration	Non-binding	Member state(s), selected				NA	1
1151	AU	3760	2010	1037	Decision	Assembly/AU/Dec.304(XIV)	DECISION ON THE THEME, DATE AND VENUE	NA	NA	IO governance	105. Meeting governance					Administrative	52. Other	Non-binding	IO				NA	1
1152	AU	3760	2010	1038	Decision	Assembly/AU/Dec.305(XIV)	DECISION ON THE STAFF REGULATIONS	NA	NA	IO governance	103. Staffing					Administrative	52. Other	Non-binding	IO				NA	1
1153	AU	3760	2010	1039	Decision	Assembly/AU/Dec.306(XIV)	DECISION ON THE AFRICAN UNION KWAME NKRUMAH SCIENTIFIC AWARDS	NA	NA	IO governance	111. Appreciation and recognition					Declarative	32. Aspirational or symbolic	Non-binding	IO				NA	1
1154	AU	3760	2010	1040	Decision	Assembly/AU/Dec.307(XIV)	DECISION ON THE ESTABLISHMENT AND OPERATIONALISATION	NA	NA	Energy and transport	1103. Fossil energy	IO governance	110. Organizational development (membership, institutional architecture, rules of procedure, etc.)			Constitutional	42. Institutional architecture	Non-binding	IO				NA	1
1155	AU	3760	2010	1041	Decision	Assembly/AU/Dec.308 (XV)	DECISION ON CLIMATE CHANGE NEGOTIATIONS	NA	NA	Environment	903. Climate change					Regulatory	12. Collaboration	Non-binding	IO				NA	1
1156	AU	3760	2010	1042	Decision	Assembly/AU/Dec.309 (XV)	DECISION ON THE REFORM OF THE UNITED NATIONS	NA	NA	IO governance	108. IO-IO cooperation					Regulatory	12. Collaboration	Non-binding	IO				NA	1
1157	AU	3760	2010	1043	Decision	Assembly/AU/Dec.310 (XV)	DECISION ON THE APPOINTMENT OF THE MEMBERS	NA	NA	IO governance	102. Appointments					Administrative	52. Other	Non-binding	IO				NA	1
1158	AU	3760	2010	1044	Decision	Assembly/AU/Dec.311 (XV)	DECISION ON THE PREVENTION AND COMBATING OF TERRORISM	NA	NA	Security and defence	1511. Terrorism					Regulatory	12. Collaboration	Non-binding	Member states				NA	1
1159	AU	3760	2010	1045	Decision	Assembly/AU/Dec.312 (XV)	DECISION ON THE ALTERNATIVE SOURCES OF FINANCING	NA	NA	IO governance	101. Budgets					Administrative	51. Budgetary	Non-binding	IO				NA	1
1160	AU	3760	2010	1046	Decision	Assembly/AU/Dec.313 (XV)	DECISION ON APPOINTMENT OF A MEMBER	NA	NA	IO governance	102. Appointments					Administrative	52. Other	Non-binding	IO				NA	1
1161	AU	3760	2010	1047	Decision	Assembly/AU/Dec.314 (XV)	DECISION ON THE APPOINTMENT OF MEMBERS	NA	NA	IO governance	102. Appointments					Administrative	52. Other	Non-binding	IO				NA	1
1162	AU	3760	2010	1048	Decision	Assembly/AU/Dec.315 (XV)	DECISION ON THE APPOINTMENT OF JUDGES	NA	NA	IO governance	102. Appointments					Administrative	52. Other	Non-binding	IO				NA	1
1163	AU	3760	2010	1049	Decision	Assembly/AU/Dec.316 (XV)	DECISION ON PROCEDURES RELATING TO ITEMS PROPOSED BY MEMBER STATES	NA	NA	Governance	803. Public governance and management					Administrative	52. Other	Non-binding	Member states				NA	1
1164	AU	3760	2010	1050	Decision	Assembly/AU/Dec.317 (XV)	DECISION ON THE REPORT OF HEADS OF STATE	NA	NA	IO governance	110. Organizational development (membership, institutional architecture, rules of procedure, etc.)					Declarative	31. Joint position	Non-binding	IO				NA	1
1165	AU	3760	2010	1051	Decision	Assembly/AU/Dec.318 (XV)	DECISION ON THE IMPLEMENTATION OF THE PREVIOUS DECISIONS	NA	NA	IO governance	112. Implementation encouragement					Constitutional	43. Rules of procedure	Non-binding	IO				NA	1
1166	AU	3760	2010	1052	Decision	Assembly/AU/Dec.319 (XV)	DECISION ON THE AFRICAN DIASPORA SUMMIT	NA	NA	IO governance	105. Meeting governance					Administrative	52. Other	Non-binding	IO				NA	1
1167	AU	3760	2010	1053	Decision	Assembly/AU/Dec.320 (XV)	DECISION ON THE PARTNERSHIP FOR THE ERADICATION	NA	NA	Health and Social Affairs	303. Disease prevention, treatment, immunization					Declarative	31. Joint position	Non-binding	Member states				NA	1
1168	AU	3760	2010	1054	Decision	Assembly/AU/Dec.321 (XV)	DECISION ON THE ACCESSION OF AFRICAN COUNTRIES	NA	NA	Security and defence	1503. Military aid and weapons sales					Administrative	52. Other	Non-binding	Member states				NA	1
1169	AU	3760	2010	1055	Decision	Assembly/AU/Dec.322 (XV)	DECISION ON THE INSTITUTION OF 3 APRIL	NA	NA	Culture and education	505. Cultural heritage					Regulatory	12. Collaboration	Non-binding	Member states				NA	1
1170	AU	3760	2010	1056	Decision	Assembly/AU/Dec.323 (XV)	DECISION ON SOCIO-ECONOMIC TRANSFORMATION	NA	NA	Economic development	210. Urban development and planning	Energy and transport	1102. Alternative energy			Declarative	31. Joint position	Non-binding	IO	Member states			NA	1
1171	AU	3760	2010	1057	Decision	Assembly/AU/Dec.324 (XV)	DECISION ON THE ESTABLISHMENT OF AN AFRICAN FRAMEWORK	NA	NA	IO governance	110. Organizational development (membership, institutional architecture, rules of procedure, etc.)					Declarative	31. Joint position	Non-binding	Member state(s), selected				NA	1
1172	AU	3760	2010	1058	Decision	Assembly/AU/Dec.325 (XV)	DECISION ON THE THIRD AFRICAN CONFERENCE	NA	NA	Science and technology	1205. Governance of space and space exploration					Declarative	31. Joint position	Non-binding	Member state(s), selected				NA	1
1173	AU	3760	2010	1059	Decision	Assembly/AU/Dec.326 (XV)	DECISION ON THE INTEGRATION OF THE AFRICAN REGIONAL	NA	NA	IO governance	110. Organizational development (membership, institutional architecture, rules of procedure, etc.)					Administrative	52. Other	Non-binding	IO				NA	1
1174	AU	3760	2010	1060	Decision	Assembly/AU/Dec.327 (XV)	DECISION ON THE COMMEMORATION OF AFRICA DAY	NA	NA	Agriculture fisheries commodities	1007. Food inspection and safety					Declarative	32. Aspirational or symbolic	Non-binding	Member states				NA	1
1175	AU	3760	2010	1061	Decision	Assembly/AU/Dec.328 (XV)	DECISION ON THE PROMOTION OF COOPERATION	NA	NA	Human rights	499. Other					Declarative	31. Joint position	Non-binding	Other IO(s)				NA	1
1176	AU	3760	2010	1062	Decision	Assembly/AU/Dec.329 (XV)	DECISION ON THE �RECONSIDERATION OF DECISION	NA	NA	IO governance	110. Organizational development (membership, institutional architecture, rules of procedure, etc.)					Regulatory	11. Coordination	Non-binding	IO				NA	1
1177	AU	3760	2010	1063	Decision	Assembly/AU/Dec.330 (XV)	DECISION ON THE �CONVENING OF MID-YEAR SESSIONS	NA	NA	IO governance	105. Meeting governance					Declarative	31. Joint position	Non-binding	IO				NA	1
1178	AU	3760	2010	1064	Decision	Assembly/AU/Dec.331 (XV)	DECISION ON THE SOVEREIGNTY OF THE REPUBLIC OF MAURITIUS	NA	NA	International affairs	1601. Decolonization					Declarative	31. Joint position	Non-binding	Other state(s)				NA	1
1179	AU	3760	2011	1001	Decision	Assembly/AU/ Dec.332(XVI)	DECISION ON THE IMPLEMENTATION OF THE PREVIOUS DECISIONS	NA	NA	IO governance	112. Implementation encouragement					Regulatory	12. Collaboration	Non-binding	IO				NA	1
1180	AU	3760	2011	1002	Decision	Assembly/AU/ Dec.333(XVI)	DECISION ON THE CONTINENTAL LAUNCH OF THE AFRICAN WOMEN�S	NA	NA	Human rights	406. Women's rights					Regulatory	12. Collaboration	Non-binding	Member states				NA	1
1181	AU	3760	2011	1003	Decision	Assembly/AU/ Dec.334(XVI)	DECISION ON THE IMPLEMENTATION OF THE DECISIONS	NA	NA	International affairs	1605. International law					Declarative	31. Joint position	Non-binding	IO	Other IO(s)			NA	1
1182	AU	3760	2011	1004	Decision	Assembly/AU/ Dec.335(XVI)	DECISION ON THE ABUSE OF THE PRINCIPLE OF UNIVERSAL JURISDICTION	NA	NA	International affairs	1605. International law					Declarative	31. Joint position	Non-binding	Other IO(s)				NA	1
1183	AU	3760	2011	1005	Decision	Assembly/AU/ Dec.336(XVI)	DECISION ON THE REPORTS ON THE IMPLEMENTATION	NA	NA	Human rights	405. Gender equality and gender-based violence					Constitutional	43. Rules of procedure	Non-binding	IO				NA	1
1184	AU	3760	2011	1006	Decision	Assembly/AU/ Dec.337(XVI)	DECISION ON THE AFRICAN CHARTER ON THE VALUES	NA	NA	Governance	803. Public governance and management					Declarative	31. Joint position	Non-binding	Member states				NA	1
1185	AU	3760	2011	1007	Decision	Assembly/AU/ Dec.338(XVI)	DECISION ON THE REPORT OF THE PEACE AND SECURITY	NA	NA	Security and defence	1509. Peacebuilding and peacekeeping					Declarative	31. Joint position	Non-binding	Member state(s), selected	IO			NA	1
1186	AU	3760	2011	1008	Decision	Assembly/AU/ Dec.339(XVI)	DECISION ON THE FINAL REPORT OF THE CHAIRPERSON	NA	NA	Security and defence	1509. Peacebuilding and peacekeeping					Declarative	31. Joint position	Non-binding	Member states	Private actor(s)			NA	1
1187	AU	3760	2011	1009	Decision	Assembly/AU/ Dec.340(XVI)	DECISION ON THE HISSENE HABRE CASE	NA	NA	International affairs	1605. International law					Declarative	31. Joint position	Non-binding	Member state(s), selected				NA	1
1188	AU	3760	2011	1010	Decision	Assembly/AU/ Dec.341(XVI)	DECISION ON THE TRANSFORMATION OF THE AFRICAN UNION COMMISSION	NA	NA	IO governance	110. Organizational development (membership, institutional architecture, rules of procedure, etc.)					Constitutional	42. Institutional architecture	Non-binding	IO				NA	1
1189	AU	3760	2011	1011	Decision	Assembly/AU/ Dec.342(XVI)	DECISION ON THE SIXTEENTH CONFERENCE OF PARTIES	NA	NA	Environment	903. Climate change	IO governance	105. Meeting governance			Regulatory	12. Collaboration	Non-binding	IO	Member state(s), selected			NA	1
1190	AU	3760	2011	1012	Decision	Assembly/AU/ Dec.343(XVI)	DECISION ON AFRICA-ARAB COOPERATION	NA	NA	Trade and industry	1313. Trade negotiations and agreements	IO governance	108. IO-IO cooperation			Regulatory	12. Collaboration	Non-binding	Member states	Other state(s)			NA	1
1191	AU	3760	2011	1013	Decision	Assembly/AU/ Dec.344(XVI)	DECISION ON THE AFRICA-EUROPEAN UNION DIALOGUE	NA	NA	IO governance	108. IO-IO cooperation					Regulatory	12. Collaboration	Non-binding	Member states	IO			NA	1
1192	AU	3760	2011	1014	Decision	Assembly/AU/ Dec.345(XVI)	DECISION ON THE OUTCOME OF G20 SUMMIT	NA	NA	IO governance	105. Meeting governance					Declarative	31. Joint position	Non-binding	Other IO(s)				NA	1
1193	AU	3760	2011	1015	Decision	Assembly/AU/ Dec.346(XVI)	DECISION ON THE THEME, DATE AND VENUE	NA	NA	IO governance	105. Meeting governance					Administrative	52. Other	Non-binding	IO				NA	1
1194	AU	3760	2011	1016	Decision	Assembly/AU/ Dec.347(XVI)	DECISION ON THE THEME OF THE EIGHTEENTH	NA	NA	IO governance	105. Meeting governance					Administrative	52. Other	Non-binding	IO				NA	1
1195	AU	3760	2011	1017	Decision	Assembly/AU/ Dec.348(XVI)	DECISION ON THE REPORT OF THE HEADS OF STATE	NA	NA	IO governance	110. Organizational development (membership, institutional architecture, rules of procedure, etc.)					Constitutional	42. Institutional architecture	Non-binding	IO				NA	1
1196	AU	3760	2011	1018	Decision	Assembly/AU/ Dec.349(XVI)	DECISION ON THE EIGHT REPORT	NA	NA	IO governance	105. Meeting governance					Declarative	31. Joint position	Non-binding	IO				NA	1
1197	AU	3760	2011	1019	Decision	Assembly/AU/ Dec.350(XVI)	DECISION ON THE OFFER OF THE GREAT SOCIALIST	NA	NA	IO governance	105. Meeting governance					Administrative	52. Other	Non-binding	IO				NA	1
1198	AU	3760	2011	1020	Decision	Assembly/AU/ Dec.351(XVI)	DECISION ON THE ESTABLISHMENT OF AN AFRICAN UNION	NA	NA	Security and defence	1599. Other					Regulatory	12. Collaboration	Non-binding	IO				NA	1
1199	AU	3760	2011	1021	Decision	Assembly/AU/ Dec.352(XVI)	DECISION ON THE REPORT ON AFRICA�S PARTICIPATION	NA	NA	Environment	911. Species, plants protection, biodiversity					Regulatory	12. Collaboration	Non-binding	IO				NA	1
1200	AU	3760	2011	1022	Decision	Assembly/AU/ Dec.353(XVI)	DECISION ON THE FORTHCOMING CENTENARY	NA	NA	IO governance	111. Appreciation and recognition					Declarative	32. Aspirational or symbolic	Non-binding	IO				NA	1
1201	AU	3760	2011	1023	Decision	Assembly/AU/ Dec.354(XVI)	DECISION ON THE GLOBAL AFRICAN DIASPORA	NA	NA	Health and Social Affairs	307. Migration	IO governance	105. Meeting governance			Administrative	52. Other	Non-binding	IO				NA	1
1202	AU	3760	2011	1024	Decision	Assembly/AU/ Dec.355(XVI)	DECISION ON THE RECONGNITION OF WOMEN	NA	NA	Human rights	406. Women's rights					Regulatory	12. Collaboration	Non-binding	Member states				NA	1
1203	AU	3760	2011	1025	Decision	Assembly/AU/ Dec.356(XVI)	DECISION ON THE MANDATORY APPLICATION	NA	NA	IO governance	103. Staffing					Regulatory	12. Collaboration	Non-binding	IO				NA	1
1204	AU	3760	2011	1026	Decision	Assembly/AU/ Dec.357(XVI)	DECISION ON THE ESTABLISHMENT OF A CONTINENTAL PROGRAMME	NA	NA	Culture and education	505. Cultural heritage					Declarative	31. Joint position	Non-binding	IO				NA	1
1205	AU	3760	2011	1027	Decision	Assembly/AU/ Dec.358(XVI)	DECISION ON THE YAOUNDE INTERNATIONAL CONFERENCE	NA	NA	IO governance	105. Meeting governance					Administrative	52. Other	Non-binding	IO				NA	1
1206	AU	3760	2011	1028	Decision	Assembly/AU/ Dec.359(XVI)	DECISION ON THE APPOINTMENT OF MEMBERS OF THE ADVISORY BOARD	NA	NA	IO governance	102. Appointments					Administrative	52. Other	Non-binding	IO				NA	1
1207	AU	3760	2011	1029	Decision	Assembly/AU/ Dec.360(XVI)	DECISION ON APPOINTMENT OF A MEMBER	NA	NA	IO governance	102. Appointments					Administrative	52. Other	Non-binding	IO				NA	1
1208	AU	3760	2011	1030	Decision	Assembly/AU/ Dec.361(XVI)	DECISION ON THE CELEBERATION OF THE FIFTHIET	NA	NA	IO governance	111. Appreciation and recognition					Declarative	32. Aspirational or symbolic	Non-binding	IO				NA	1
1209	AU	3760	2011	1031	Decision	Assembly/AU/ Dec.362(XVI)	DECISION ON THE BUDGET FOR THE AFRICAN UNION	NA	NA	IO governance	101. Budgets					Administrative	51. Budgetary	Non-binding	IO				NA	1
1210	AU	3760	2011	1032	Decision	Assembly/AU/ Dec.363(XVI)	DECISION ON THE THEME: �ACCELERATING YOUTH	NA	NA	Labor and employment	607. Youth employment and child labor					Regulatory	12. Collaboration	Non-binding	Member states				NA	1
1211	AU	3760	2011	1033	Decision	Assembly/AU/ Dec.364(XVI)	DECISION ON ALTERNATIVE SOURCES OF FINANCING	NA	NA	IO governance	101. Budgets					Administrative	51. Budgetary	Non-binding	IO				NA	1
1212	AU	3760	2011	1034	Decision	Assembly/AU/ Dec.365(XVI)	DECISION ON THE SPECIALIZED TECHNICAL COMMITTEES	NA	NA	IO governance	110. Organizational development (membership, institutional architecture, rules of procedure, etc.)					Constitutional	43. Rules of procedure	Non-binding	IO				NA	1
1213	AU	3760	2011	1035	Decision	Assembly/AU/ Dec.366(XVI)	DECISION ON THE IMPLEMENTATION OF THE ASSEMBLY DECISIONS	NA	NA	International affairs	1605. International law					Regulatory	12. Collaboration	Non-binding	IO				NA	1
1214	AU	3760	2011	1036	Decision	Assembly/AU/ Dec.367(XVI)	DECISION ON THE REPORT OF THE IMPLEMENTATION	NA	NA	IO governance	105. Meeting governance					Administrative	52. Other	Non-binding	IO				NA	1
1215	AU	3760	2011	1037	Decision	Assembly/AU/ Dec.368(XVI)	DECISION ON THE THEME, DATE AND VENUE	NA	NA	IO governance	105. Meeting governance					Administrative	52. Other	Non-binding	IO				NA	1
1216	AU	3760	2011	1038	Decision	Assembly/AU/ Dec.369(XVI)	DECISION ON THE REPORT OF THE PEACE AND SECURITY	NA	NA	Security and defence	1509. Peacebuilding and peacekeeping					Regulatory	12. Collaboration	Non-binding	Member state(s), selected				NA	1
1217	AU	3760	2011	1039	Decision	Assembly/AU/ Dec.370(XVI)	DECISION ON THE REPORT OF THE COMMITTEE OF TEN	NA	NA	IO governance	105. Meeting governance					Regulatory	12. Collaboration	Non-binding	IO				NA	1
1218	AU	3760	2011	1040	Decision	Assembly/AU/ Dec.371(XVI)	DECISION ON THE HISSENE HABRE CASE	NA	NA	International affairs	1605. International law					Regulatory	12. Collaboration	Non-binding	Member states	Other			NA	1
1219	AU	3760	2011	1041	Decision	Assembly/AU/ Dec.372(XVI)	DECISION ON THE TRANSFORMATION OF THE AFRICAN UNION	NA	NA	IO governance	110. Organizational development (membership, institutional architecture, rules of procedure, etc.)					Administrative	52. Other	Non-binding	IO				NA	1
1220	AU	3760	2011	1042	Decision	Assembly/AU/ Dec.373(XVI)	DECISION ON THE ALLOCATION OF THE PAN AFRICAN UNIVERSITY	NA	NA	Culture and education	502. Higher education	Environment	903. Climate change			Regulatory	12. Collaboration	Non-binding	Member state(s), selected				NA	1
1221	AU	3760	2011	1043	Decision	Assembly/AU/ Dec.374(XVI)	DECISION ON THE BUDGET OF THE AFRICAN UNION	NA	NA	IO governance	101. Budgets					Administrative	51. Budgetary	Non-binding	IO				NA	1
1222	AU	3760	2011	1044	Decision	Assembly/AU/ Dec.375(XVI)	DECISION ON AFRICA�S PREPARATION FOR SEVENTEENTH	NA	NA	IO governance	105. Meeting governance					Regulatory	12. Collaboration	Non-binding	IO	Member state(s), selected			NA	1
1223	AU	3760	2011	1045	Decision	Assembly/AU/ Dec.376(XVI)	DECISION ON THE IMPLEMENTATION OF THE GREAT GREEN WALL PROGRAM	NA	NA	Environment	909. Natural resource and forest management					Declarative	34. Praise or celebration	Non-binding	Member state(s), selected				NA	1
1224	AU	3760	2011	1046	Decision	Assembly/AU/ Dec.377(XVI)	DECISION ON THE ELECTION OF ONE MEMBER	NA	NA	IO governance	102. Appointments	International affairs	1605. International law			Administrative	52. Other	Non-binding	IO	Member state(s), selected			NA	1
1225	AU	3760	2011	1047	Decision	Assembly/AU/ Dec.378(XVI)	DECISION ON THE ELECTION OF FIVE MEMBERS	NA	NA	IO governance	102. Appointments	Human rights	499. Other			Administrative	52. Other	Non-binding	IO	Member state(s), selected			NA	1
1226	AU	3760	2011	1048	Decision	Assembly/AU/ Dec.379(XVI)	DECISION ON THE AFRICAN UNION DECISION-MAKING PROCESS	NA	NA	IO governance	110. Organizational development (membership, institutional architecture, rules of procedure, etc.)					Administrative	52. Other	Non-binding	IO				NA	1
1227	AU	3760	2011	1049	Decision	Assembly/AU/ Dec.380(XVI)	DECISION ON THE CONCLUSIONS OF THE INTERNATIONAL	NA	NA	International affairs	1605. International law					Declarative	31. Joint position	Non-binding	Member states	Other state(s)			NA	1
1228	AU	3760	2011	1050	Decision	Assembly/AU/ Dec.381(XVI)	DECISION ON AFRICA�S PREPARATIONS FOR THE UNITED NATIONS	NA	NA	IO governance	105. Meeting governance	Environment	912. Sustainable development			Declarative	31. Joint position	Non-binding	Member states				NA	1
1229	AU	3760	2011	1051	Decision	Assembly/AU/ Dec.382(XVI)	DECISION ON THE JACQUES DIOUF PRIZE ON FOOD SECURITY	NA	NA	Agriculture fisheries commodities	1007. Food inspection and safety					Declarative	32. Aspirational or symbolic	Non-binding	IO				NA	1
1230	AU	3760	2011	1052	Decision	Assembly/AU/ Dec.383(XVI)	DECISION ON THE SUPPORT OF A DRAFT RESOLUTION	NA	NA	Human rights	406. Women's rights					Regulatory	12. Collaboration	Non-binding	Member states				NA	1
1231	AU	3760	2011	1053	Decision	Assembly/AU/ Dec.384(XVI)	DECISION ON THE PROJECT TO ESTABLISH THE AFRICAN CENTRE	NA	NA	Science and technology	1210. Telephone and telecommunication					Regulatory	11. Coordination	Non-binding	IO				NA	1
1232	AU	3760	2011	1054	Decision	Assembly/AU/ Dec.385(XVI)	DECISION ON THE SITUATION IN LIBYA	NA	NA	Security and defence	1509. Peacebuilding and peacekeeping					Declarative	31. Joint position	Non-binding	Other IO(s)				NA	1
1233	AU	3760	2011	1055	Decision	Assembly/AU/ Dec.386(XVI)	DECISION ON THE REPORT OF HEADS OF STATE	NA	NA	Economic development	299. Other					Declarative	31. Joint position	Non-binding	IO				NA	1
1234	AU	3760	2011	1056	Decision	Assembly/AU/ Dec.387(XVI)	DECISION ON THE OFFER BY THE REPUBLIC OF EQUATORIA	NA	NA	IO governance	105. Meeting governance					Administrative	52. Other	Non-binding	Member state(s), selected				NA	1
1235	AU	3760	2011	1057	Decision	Assembly/AU/ Dec.388(XVI)	DECISION ON THE USE OF SPANISH WITHIN THE AFRICAN UNION	NA	NA	IO governance	110. Organizational development (membership, institutional architecture, rules of procedure, etc.)					Constitutional	43. Rules of procedure	Non-binding	IO				NA	1
1236	AU	3760	2011	1058	Decision	Assembly/AU/ Dec.389(XVI)	DECISION ON THE UNITED NATIONS EDUCATION	NA	NA	Culture and education	504. Research and knowledge management					Declarative	31. Joint position	Non-binding	Other IO(s)				NA	1
1237	AU	3760	2011	1059	Decision	Assembly/AU/ Dec.390(XVI)	DECISION ON THE TENTH ANNIVERSARY OF THE WORld	NA	NA	Human rights	402. Ethnic minorities and racial issues					Declarative	31. Joint position	Non-binding	Other IO(s)				NA	1
1238	AU	3760	2012	1001	Decision	Assembly/AU/Dec.391(XVIII)	DECISION ON THE ESTABLISHMENT OF THE PAN AFRICAN UNIVERSITY	NA	NA	Culture and education	502. Higher education					Regulatory	12. Collaboration	Non-binding	IO				NA	1
1239	AU	3760	2012	1002	Decision	Assembly/AU/Dec.392(XVIII) Page 1	DECISION ON AFRICAN INTEGRATION	NA	NA	Trade and industry	1313. Trade negotiations and agreements	Finance and monetary politics	1404. Financial markets			Regulatory	12. Collaboration	Non-binding	Member states				NA	1
1240	AU	3760	2012	1003	Decision	Assembly/AU/Dec.393(XVIII) Page 1	DECISION ON THE GLOBAL AFRICAN DIASPORA SUMMIT	NA	NA	IO governance	105. Meeting governance					Regulatory	12. Collaboration	Non-binding	Member state(s), selected				NA	1
1241	AU	3760	2012	1004	Decision	Assembly/AU/Dec.394(XVIII)	DECISION ON BOOSTING INTRA-AFRICAN TRADE	NA	NA	Trade and industry	1313. Trade negotiations and agreements	Finance and monetary politics	1404. Financial markets			Constitutional	43. Rules of procedure	Non-binding	Member state(s), selected	IO			NA	1
1242	AU	3760	2012	1005	Decision	Assembly/AU/Dec.395(XVIII)	DECISION ON THE REVITALIZATION OF AIDS WATCH AFRICA	NA	NA	Health and Social Affairs	303. Disease prevention, treatment, immunization					Regulatory	12. Collaboration	Non-binding	IO				NA	1
1243	AU	3760	2012	1006	Decision	Assembly/AU/Dec.396(XVIII) Page 1	DECISION ON THE SITUATION IN PALESTINE AND THE MIDDLE EAST	NA	NA	Security and defence	1501. Defense alliances and security assistance	Security and defence	1509. Peacebuilding and peacekeeping			Declarative	31. Joint position	Non-binding	Other state(s)				NA	1
1244	AU	3760	2012	1007	Decision	Assembly/AU/Dec.397(XVIII)	DECISION ON THE PROGRESS REPORT OF THE COMMISSION	NA	NA	International affairs	1605. International law					Regulatory	12. Collaboration	Non-binding	Member state(s), selected				NA	1
1245	AU	3760	2012	1008	Decision	Assembly/AU/Dec.398(XVIII)	DECISION ON THE THEME, DATE AND VENUE	NA	NA	IO governance	105. Meeting governance					Administrative	52. Other	Non-binding	IO				NA	1
1246	AU	3760	2012	1009	Decision	Assembly/AU/Dec.399(XVIII)	DECISION ON THE UNITED NATIONS CONFERENCE	NA	NA	Environment	903. Climate change					Declarative	34. Praise or celebration	Non-binding	Member state(s), selected				NA	1
1247	AU	3760	2012	1010	Decision	Assembly/AU/Dec.400(XVIII)	DECISION ON AFRICA CONSENSUS STATEMENT	NA	NA	Environment	912. Sustainable development					Regulatory	12. Collaboration	Non-binding	IO				NA	1
1248	AU	3760	2012	1011	Decision	Assembly/AU/Dec.401(XVIII)	DECISION ON THE HISSENE HABRE CASE	NA	NA	International affairs	1605. International law					Regulatory	12. Collaboration	Non-binding	Private actor(s)				NA	1
1249	AU	3760	2012	1012	Decision	Assembly/AU/Dec.402(XVIII)	DECISION ON THE OFFER OF THE REPUBLIC OF CHAD	NA	NA	IO governance	105. Meeting governance					Administrative	52. Other	Non-binding	IO				NA	1
1250	AU	3760	2012	1013	Decision	Assembly/AU/Dec.403(XVIII)	DECISION ON THE ESTABLISHMENT OF THE SECRETARIAT OF THE AFRICAN	NA	NA	Law and crime	701. Bribery and Corruption					Constitutional	42. Institutional architecture	Non-binding	Member state(s), selected				NA	1
1251	AU	3760	2012	1014	Decision	Assembly/AU/Dec.404(XVIII)	DECISION ON "INTEGRATION AS A FACTOR FOR AFRICAN RENAISSANCE"	NA	NA	Culture and education	505. Cultural heritage					Regulatory	12. Collaboration	Non-binding	Member states	IO			NA	1
1252	AU	3760	2012	1015	Decision	Assembly/AU/Dec.405(XVIII)	DECISION ON THE ESTABLISHMENT OF AN AFRICAN INSTITUTE	NA	NA	International affairs	1605. International law	Culture and education	504. Research and knowledge management			Regulatory	12. Collaboration	Non-binding	Member state(s), selected				NA	1
1253	AU	3760	2012	1016	Decision	Assembly/AU/Dec.406(XVIII)	DECISION RECOGNIZING THE LIFE AND WORK OF WANGARI MUTA	NA	NA	IO governance	111. Appreciation and recognition					Declarative	32. Aspirational or symbolic	Non-binding	Member states				NA	1
1254	AU	3760	2012	1017	Decision	Assembly/AU/Dec.407(XVIII)	DECISION ON THE AFRICAN SQUARE KILOMETRE ARRAY (SKA) PROJECT	NA	NA	Science and technology	1205. Governance of space and space exploration					Regulatory	12. Collaboration	Non-binding	Member state(s), selected				NA	1
1255	AU	3760	2012	1018	Decision	Assembly/AU/Dec.408(XVIII)	DECISION ON THE REPORT OF THE PEACE AND SECURITY	NA	NA	Security and defence	1509. Peacebuilding and peacekeeping					Declarative	31. Joint position	Non-binding	Member states				NA	1
1256	AU	3760	2012	1019	Decision	Assembly/AU/Dec.409(XVIII)	DECISION ON THE TENTH REPORT OF THE COMMITTEE	NA	NA	IO governance	108. IO-IO cooperation					Regulatory	12. Collaboration	Non-binding	IO				NA	1
1257	AU	3760	2012	1020	Decision	Assembly/AU/Dec.410(XVIII)	DECISION ON THE CONTRIBUTIONS OF MEMBER STATES TO THE BUDGET	NA	NA	IO governance	101. Budgets					Administrative	51. Budgetary	Non-binding	IO				NA	1
1258	AU	3760	2012	1021	Decision	Assembly/AU/Dec.411(XVIII)	DECISION ON THE ELECTION OF TEN (10) MEMBERS OF THE PEACE	NA	NA	IO governance	102. Appointments					Administrative	52. Other	Non-binding	IO				NA	1
1259	AU	3760	2012	1022	Decision	Assembly/AU/Dec.412(XVIII)	DECISION ON THE CELEBRATION OF THE FIFTIETH ANNIVERSARY	NA	NA	IO governance	111. Appreciation and recognition					Declarative	34. Praise or celebration	Non-binding	IO				NA	1
1260	AU	3760	2012	1023	Decision	Assembly/AU/Dec.413(XVIII)	DECISION ON THE REPORT OF HEADS OF STATE AND GOVERNMENT	NA	NA	IO governance	110. Organizational development (membership, institutional architecture, rules of procedure, etc.)					Regulatory	12. Collaboration	Non-binding	IO				NA	1
1261	AU	3760	2012	1024	Decision	Assembly/AU/Dec.414(XVIII)	DECISION ON THE ELECTIONS OF MEMBERS OF THE COMMISSION	NA	NA	IO governance	102. Appointments					Administrative	52. Other	Non-binding	IO				NA	1
1262	AU	3760	2012	1025	Decision	Assembly/AU/Dec.415(XVIII)	DECISION ON THE TRANSFORMATION OF THE AFRICAN UNION COMMISSION	NA	NA	IO governance	110. Organizational development (membership, institutional architecture, rules of procedure, etc.)					Administrative	52. Other	Non-binding	IO				NA	1
1263	AU	3760	2012	1026	Decision	Assembly/AU/Dec.416(XVIII)	DECISION ON THE DRAFT AFRICAN UNION	NA	NA	IO governance	110. Organizational development (membership, institutional architecture, rules of procedure, etc.)					Constitutional	43. Rules of procedure	Non-binding	IO				NA	1
1264	AU	3760	2012	1027	Decision	Assembly/AU/Dec.417(XVIII)	DECISION ON THE AFRICA RISK CAPACITY	NA	NA	Economic development	208. Disaster relief and humanitarian action					Regulatory	12. Collaboration	Non-binding	IO				NA	1
1265	AU	3760	2012	1028	Decision	Assembly/AU/Dec.418(XVIII)	DECISION ON THE OPERATIONALIZATION OF THE PAN AFRICAN UNIVERSITY	NA	NA	Culture and education	505. Cultural heritage					Regulatory	12. Collaboration	Non-binding	IO				NA	1
1266	AU	3760	2012	1029	Decision	Assembly/AU/Dec.419(XVIII)	DECISION ON THE IMPLEMENTATION OF THE DECISIONS	NA	NA	International affairs	1605. International law					Regulatory	12. Collaboration	Non-binding	Other IO(s)				NA	1
1267	AU	3760	2012	1030	Decision	Assembly/AU/Dec.420(XVIII)	DECISION ON THE ABUSE OF THE PRINCIPLE OF UNIVERSAL JURISDICTION	NA	NA	International affairs	1605. International law					Declarative	31. Joint position	Non-binding	Member states				NA	1
1268	AU	3760	2012	1031	Decision	Assembly/AU/Dec.421(XVIII)	DECISION ON PALESTINE AND THE MIDDLE EAST	NA	NA	International affairs	1605. International law					Declarative	31. Joint position	Non-binding	Other state(s)				NA	1
1269	AU	3760	2012	1032	Decision	Assembly/AU/Dec.422(XVIII)	DECISION ON THE PROGRESS REPORT ON THE IMPLEMENTATION	NA	NA	IO governance	111. Appreciation and recognition					Regulatory	11. Coordination	Non-binding	IO	Member states			NA	1
1270	AU	3760	2012	1033	Decision	Assembly/AU/Dec.423(XVIII)	DECISION ON MILLENNIUM DEVELOPMENT GOALS	NA	NA	Economic development	206. Industrial development	Labor and employment	603. Labor markets			Regulatory	12. Collaboration	Non-binding	Member states				NA	1
1271	AU	3760	2012	1034	Decision	Assembly/AU/Dec.424(XVIII)	DECISION ON THE IMPLEMENTATION OF THE AFRICAN CHARTER	NA	NA	IO governance	110. Organizational development (membership, institutional architecture, rules of procedure, etc.)	Culture and education	504. Research and knowledge management			Constitutional	42. Institutional architecture	Non-binding	Member states	IO			NA	1
1272	AU	3760	2012	1035	Decision	Assembly/AU/Dec.425(XVIII)	DECISION ON AFRICAN SOLIDARITY INITIATIVE FOR SUPPORT	NA	NA	Economic development	208. Disaster relief and humanitarian action					Distributive	22. Redistributive	Non-binding	Member states				NA	1
1273	AU	3760	2012	1036	Decision	Assembly/AU/Dec.426(XVIII)	DECISION ON BOOSTING INTRA-AFRICAN TRADE	NA	NA	Trade and industry	1313. Trade negotiations and agreements					Regulatory	12. Collaboration	Non-binding	Member states				NA	1
1274	AU	3760	2012	1037	Decision	Assembly/AU/Dec.427(XVIII)	DECISION ON THE PROTOCOL ON AMENDMENTS	NA	NA	International affairs	1605. International law	IO governance	101. Budgets			Administrative	51. Budgetary	Non-binding	IO				NA	1
1275	AU	3760	2012	1038	Decision	Assembly/AU/Dec.428(XVIII)	DECISION ON THE PROTOCOL TO THE CONSTITUTIVE ACT	NA	NA	IO governance	110. Organizational development (membership, institutional architecture, rules of procedure, etc.)					Constitutional	43. Rules of procedure	Non-binding	IO				NA	1
1276	AU	3760	2012	1039	Decision	Assembly/AU/Dec.429(XVIII)	DECISION ON PROGRESS REPORT ON MATERNAL	NA	NA	Health and Social Affairs	301. Infants and children					Regulatory	12. Collaboration	Non-binding	Member states				NA	1
1277	AU	3760	2012	1040	Decision	Assembly/AU/Dec.430(XVIII)	DECISION ON THE REPORT OF THE COMMITTEE OF TEN ON UN REFORM	NA	NA	IO governance	105. Meeting governance					Regulatory	12. Collaboration	Non-binding	IO				NA	1
1278	AU	3760	2012	1041	Decision	Assembly/AU/Dec.431(XVIII)	DECISION ON THE REPORT OF THE HIGH�LEVEL PANEL	NA	NA	IO governance	101. Budgets					Regulatory	12. Collaboration	Non-binding	IO				NA	1
1279	AU	3760	2012	1042	Decision	Assembly/AU/Dec.432(XVIII)	DECISION ON THE REPORT OF THE PEACE AND SECURITY COUNCIL	NA	NA	Security and defence	1501. Defense alliances and security assistance					Distributive	22. Redistributive	Non-binding	Member states				NA	1
1280	AU	3760	2012	1043	Decision	Assembly/AU/Dec.433(XVIII)	DECISION ON THE OFFER OF THE REPUBLIC OF RWANDA	NA	NA	IO governance	105. Meeting governance					Administrative	52. Other	Non-binding	IO				NA	1
1281	AU	3760	2012	1044	Decision	Assembly/AU/Dec.434(XVIII)	DECISION ON THE OFFER OF THE UNITED REPUBLIC OF TANZANIA	NA	NA	IO governance	105. Meeting governance					Administrative	52. Other	Non-binding	IO				NA	1
1282	AU	3760	2012	1045	Decision	Assembly/AU/Dec.435(XVIII)	DECISION ON INTEGRATING THE CENTRE	NA	NA	Health and Social Affairs	303. Disease prevention, treatment, immunization	IO governance	110. Organizational development (membership, institutional architecture, rules of procedure, etc.)			Constitutional	42. Institutional architecture	Non-binding	IO				NA	1
1283	AU	3760	2012	1046	Decision	Assembly/AU/Dec.436(XVIII)	DECISION ON THE ESTABLISHMENT OF THE AFRICAN PUBLIC	NA	NA	Health and Social Affairs	302. Public health					Declarative	31. Joint position	Non-binding	Other IO(s)				NA	1
1284	AU	3760	2012	1047	Decision	Assembly/AU/Dec.437(XVIII)	DECISION ON THE UNITED NATIONS CONFERENCE	NA	NA	IO governance	105. Meeting governance					Declarative	31. Joint position	Non-binding	Other IO(s)				NA	1
1285	AU	3760	2012	1048	Decision	Assembly/AU/Dec.438(XVIII)	DECISION ON THE BUDGET OF THE AFRICAN UNION	NA	NA	IO governance	101. Budgets					Administrative	51. Budgetary	Non-binding	IO				NA	1
1286	AU	3760	2012	1049	Decision	Assembly/AU/Dec.439(XVIII)	DECISION ON THE APPOINTMENT OF JUDGES OF THE AFRICAN	NA	NA	IO governance	102. Appointments					Administrative	52. Other	Non-binding	IO				NA	1
1287	AU	3760	2012	1050	Decision	Assembly/AU/Dec.440(XVIII)	DECISION ON ESTABLISHMENT OF AN AFRICAN INSTITUTE	NA	NA	Finance and monetary politics	1499. Other					Regulatory	12. Collaboration	Non-binding	IO				NA	1
1288	AU	3760	2012	1051	Decision	Assembly/AU/Dec.441(XVIII)	DECISION ON THE IMPROVED COLLABORATION	NA	NA	IO governance	108. IO-IO cooperation					Declarative	31. Joint position	Non-binding	Other IO(s)				NA	1
1289	AU	3760	2012	1052	Decision	Assembly/AU/Dec.442(XVIII)	DECISION ON THE REPORT OF HEADS OF STATE	NA	NA	IO governance	105. Meeting governance					Declarative	31. Joint position	Non-binding	IO				NA	1
1290	AU	3760	2012	1053	Decision	Assembly/AU/Dec.443(XVIII)	DECISION ON THE OUTCOME OF THE GLOBAL AFRICAN DIASPORA SUMMIT	NA	NA	Health and Social Affairs	307. Migration					Regulatory	12. Collaboration	Non-binding	Private actor(s)				NA	1
1291	AU	3760	2012	1054	Decision	Assembly/AU/Dec.444(XVIII)	DECISION ON THE THEME, DATE AND VENUE OF THE TWENTIETH	NA	NA	IO governance	105. Meeting governance					Administrative	52. Other	Non-binding	IO				NA	1
1292	AU	3760	2012	1055	Decision	Assembly/AU/Dec.445(XVIII)	DECISION ON ELECTION OF THE CHAIRPERSON OF THE AFRICAN UNION	NA	NA	IO governance	102. Appointments					Administrative	52. Other	Non-binding	IO				NA	1
1293	AU	3760	2012	1056	Decision	Assembly/AU/Dec.446(XVIII)	DECISION ON ELECTION OF THE DEPUTY	NA	NA	IO governance	102. Appointments					Administrative	52. Other	Non-binding	IO				NA	1
1294	AU	3760	2012	1057	Decision	Assembly/AU/Dec.447(XVIII)	DECISION ON THE APPOINTMENT OF THE COMMISSIONERS	NA	NA	IO governance	102. Appointments					Administrative	52. Other	Non-binding	IO				NA	1
1295	AU	3760	2012	1058	Decision	Assembly/AU/Dec.448(XVIII)	DECISION ON AFRICA�S PREPARATION FOR THE UNITED NATIONS	NA	NA	IO governance	105. Meeting governance					Regulatory	12. Collaboration	Non-binding	Member states				NA	1
1296	AU	3760	2012	1059	Decision	Assembly/AU/Dec.449(XVIII)	DECISION ON THE PROCLAMATION OF 2014 THE	NA	NA	Agriculture fisheries commodities	1007. Food inspection and safety					Declarative	34. Praise or celebration	Non-binding	Other				NA	1
1297	AU	3760	2013	1001	Decision	Ext/Assembly/AU/Dec.1	DECISION ON AFRICA�S RELATIONSHIP WITH THE INTERNATIONAL CRIMINAL COURT	NA	NA	Law and crime	708. Rule of law	IO governance	108. IO-IO cooperation	International affairs	1605. International law	Regulatory	12. Collaboration	Non-binding	IO	Other IO(s)	Member states		NA	1
1298	AU	3760	2013	1002	Decision	Ext/Assembly/AU/Dec.2	DECISION ON THE APPOINTMENT OF THE NEW COMMISSIONER	NA	NA	IO governance	102. Appointments	Security and defence	1509. Peacebuilding and peacekeeping			Administrative	52. Other	Non-binding	IO				NA	1
1299	AU	3760	2013	1003	Decision	Doc. EX.CL/755(XXII)	DECISION ON REFOCUSING THE ECONOMIC COMMISSION	NA	NA	IO governance	108. IO-IO cooperation	Economic development	207. Population and development			Declarative	31. Joint position	Non-binding	IO	Other IO(s)			NA	1
1300	AU	3760	2013	1004	Decision	Doc. Assembly/AU/11(XX)	DECISION ON THE PAN AFRICAN UNIVERSITY STATUTES	NA	NA	Culture and education	504. Research and knowledge management	IO governance	111. Appreciation and recognition			Regulatory	12. Collaboration	Non-binding	Member states				NA	1
1301	AU	3760	2013	1005	Decision	DOC. EX.CL/766(XXII)	DECISION ON THE CREATION OF THE AFRICAN OBSERVATORY ON SCIENCE	NA	NA	Science and technology	1299. Other	Culture and education	504. Research and knowledge management			Regulatory	12. Collaboration	Non-binding	Member state(s), selected				NA	1
1302	AU	3760	2013	1006	Decision	DOC. EX.CL/766(XXII)	DECISION ON THE CREATION OF THE PAN-AFRICAN INTELLECTUAL PROPERTY	NA	NA	International affairs	1605. International law	IO governance	110. Organizational development (membership, institutional architecture, rules of procedure, etc.)			Constitutional	42. Institutional architecture	Non-binding	IO				NA	1
1303	AU	3760	2013	1007	Decision	Doc. Assembly/AU/8(XX)	DECISION ON THE PROGRESS REPORT ON THE TRANSFORMATION	NA	NA	IO governance	110. Organizational development (membership, institutional architecture, rules of procedure, etc.)					Constitutional	42. Institutional architecture	Non-binding	IO				NA	1
1304	AU	3760	2013	1008	Decision	Assembly/AU/Dec.455(XXII)	DECISION ON THE PROTOCOL TO THE CONSTITUTIVE ACT	NA	NA	IO governance	110. Organizational development (membership, institutional architecture, rules of procedure, etc.)					Constitutional	42. Institutional architecture	Non-binding	IO				NA	1
1305	AU	3760	2013	1009	Decision	Assembly/AU/Dec.456(XXII)	DECISION OF THE ASSEMBLY OF THE UNION ON DEVELOPMENT	NA	NA	Economic development	207. Population and development					Regulatory	12. Collaboration	Non-binding	IO				NA	1
1306	AU	3760	2013	1010	Decision	Doc. Assembly/AU/6(XX)	DECISION ON THE COORDINATION OF THE COMMITTEE OF AFRICAN HEADS	NA	NA	IO governance	108. IO-IO cooperation	Environment	903. Climate change			Regulatory	12. Collaboration	Non-binding	IO				NA	1
1307	AU	3760	2013	1011	Decision	Assembly/AU/12(XX) add.1	DECISION ON THE ESTABLISHMENT OF AN �INTERNATIONAL CONSTITUTIONAL COURT	NA	NA	International affairs	1605. International law	International affairs	1604. International organizations and agreements			Constitutional	42. Institutional architecture	Non-binding	Other IO(s)				NA	1
1308	AU	3760	2013	1012	Decision	Doc. Assembly/AU/12(XX) add.2	DECISION ON THE INTEGRATION OF THE NEW AFRICA-ASIA	NA	NA	IO governance	108. IO-IO cooperation	IO governance	110. Organizational development (membership, institutional architecture, rules of procedure, etc.)			Constitutional	42. Institutional architecture	Non-binding	IO	Other IO(s)			NA	1
1309	AU	3760	2013	1013	Decision	Doc. Assembly/AU12(XX) add. 3	DECISION ON THE REPRESENTATION OF LOCAL COMMUNITIES	NA	NA	IO governance	110. Organizational development (membership, institutional architecture, rules of procedure, etc.)					Constitutional	42. Institutional architecture	Non-binding	IO				NA	1
1310	AU	3760	2013	1014	Decision	Doc. Assembly/AU/12(XX) add. 5	DRAFT DECISION ON THE REDUCTION OF MATERNAL	NA	NA	Health and Social Affairs	301. Infants and children	Health and Social Affairs	302. Public health	Health and Social Affairs	303. Disease prevention, treatment, immunization	Regulatory	12. Collaboration	Non-binding	IO				NA	1
1311	AU	3760	2013	1015	Decision	Doc. Assembly/AU/12(XX) add. 5	DECISION ON THE ESTABLISHMENT OF THE AFRICAN UNION INSTITUTE	NA	NA	IO governance	110. Organizational development (membership, institutional architecture, rules of procedure, etc.)					Constitutional	42. Institutional architecture	Non-binding	IO				NA	1
1312	AU	3760	2013	1016	Decision	Doc. Assembly/AU/12(XX) add.6	DECISION ON THE PROMOTION OF CRITICAL KNOWLEDGE	NA	NA	Culture and education	503. Vocational education					Regulatory	12. Collaboration	Non-binding	IO				NA	1
1313	AU	3760	2013	1017	Decision	Doc. Assembly/AU/12(XX) Add.7	DECISION ON THE HOSTING OF A SPECIAL FOLLOW-UP SUMMIT	NA	NA	Health and Social Affairs	303. Disease prevention, treatment, immunization	International affairs	1606. Organization of international meetings			Regulatory	12. Collaboration	Non-binding	IO				NA	1
1314	AU	3760	2013	1018	Decision	Doc. Assembly/AU/12(XX) Add.8	DECISION ON THE SOUTH-SOUTH AND TRIANGULAR COALITION IN SUPPORT	NA	NA	IO governance	108. IO-IO cooperation	International affairs	1606. Organization of international meetings			Regulatory	12. Collaboration	Non-binding	IO				NA	1
1315	AU	3760	2013	1019	Decision	Doc. Assembly/AU/5(XX	DECISION ON THE REPORT OF THE COMMITTEE OF TEN	NA	NA	IO governance	108. IO-IO cooperation	IO governance	105. Meeting governance			Regulatory	12. Collaboration	Non-binding	IO				NA	1
1316	AU	3760	2013	1020	Decision	Doc. EX.CL/777(XXII)	DECISION ON THE ELECTION OF THE COMMISSIONER FOR HUMAN RESOURCES	NA	NA	IO governance	102. Appointments					Administrative	52. Other	Non-binding	IO				NA	1
1317	AU	3760	2013	1021	Decision	DOC. EX.CL/778(XXII)	DECISION ON ELECTION OF THE FIVE MEMBERS	NA	NA	IO governance	102. Appointments					Administrative	52. Other	Non-binding	IO	Member state(s), selected			NA	1
1318	AU	3760	2013	1022	Decision	Doc. EX.CL/779 (XXII)	DECISION ON THE ELECTION OF ONE JUDGE	NA	NA	IO governance	102. Appointments					Administrative	52. Other	Non-binding	IO				NA	1
1319	AU	3760	2013	1023	Decision	Doc. EX.CL/780(XXII)	DECISION ON THE ELECTION OF THE ELEVEN MEMBERS	NA	NA	IO governance	102. Appointments					Administrative	52. Other	Non-binding	IO				NA	1
1320	AU	3760	2013	1024	Decision	DOC. EX.CL/781 (XXII)	DECISION ON THE ELECTION OF FIVE MEMBERS	NA	NA	IO governance	102. Appointments					Administrative	52. Other	Non-binding	IO				NA	1
1321	AU	3760	2013	1025	Decision	Doc. Assembly/AU/3(XX)	DECISION ON THE REPORT OF THE PEACE AND SECURITY COUNCIL	NA	NA	Security and defence	1509. Peacebuilding and peacekeeping	IO governance	112. Implementation encouragement			Regulatory	12. Collaboration	Non-binding	Member states	IO			NA	1
1322	AU	3760	2013	1026	Decision	Doc. Assembly/AU/4(XX)	DECISION ON THE REPORT OF THE HEADS OF STATE	NA	NA	IO governance	112. Implementation encouragement	Human rights	406. Women's rights	Economic development	207. Population and development	Regulatory	12. Collaboration	Non-binding	IO				NA	1
1323	AU	3760	2013	1027	Decision	Doc.Assembly/AU/10(XXI)	DECISION ON THE AFRICAN COMMON POSITION	NA	NA	Environment	912. Sustainable development	IO governance	105. Meeting governance			Regulatory	12. Collaboration	Non-binding	IO	Member states			NA	1
1324	AU	3760	2013	1028	Decision	Doc.Assembly/AU/10(XXI)	DECISION ON THE ESTABLISHEMENT OF THE HIGH LEVEL COMMITTEE	NA	NA	IO governance	110. Organizational development (membership, institutional architecture, rules of procedure, etc.)					Constitutional	42. Institutional architecture	Non-binding	IO				NA	1
1325	AU	3760	2013	1029	Decision	Doc. Assembly/AU/3(XXI)	DECISION ON THE DEVELOPMENT OF THE AFRICAN UNION	NA	NA	IO governance	106. Operational					Regulatory	12. Collaboration	Non-binding	IO	Member states			NA	1
1326	AU	3760	2013	1030	Decision	Doc. Assembly/AU/8(XXI)	DECISION ON THE REPORT OF THE AIDS WATCH AFRICA	NA	NA	Health and Social Affairs	303. Disease prevention, treatment, immunization					Regulatory	12. Collaboration	Non-binding	Member states	IO			NA	1
1327	AU	3760	2013	1031	Decision	Doc. Assembly/AU/12(XXI)Add.1	DECISION ON THE IMPLEMENTATION OF THE GLOBAL AFRICAN DIASPORA	NA	NA	Culture and education	505. Cultural heritage	IO governance	105. Meeting governance	IO governance	110. Organizational development (membership, institutional architecture, rules of procedure, etc.)	Regulatory	12. Collaboration	Non-binding	IO	Member state(s), selected			NA	1
1328	AU	3760	2013	1032	Decision	Doc. Assembly/AU/12(XXI) Add.2	DECISION ON THE NEED TO STRENGTHEN AFRICAN LEADERSHIP	NA	NA	Environment	909. Natural resource and forest management	IO governance	105. Meeting governance	IO governance	108. IO-IO cooperation	Regulatory	12. Collaboration	Non-binding	Member states	IO			NA	1
1329	AU	3760	2013	1033	Decision	Doc. Assembly/AU/12(XXI)	DECISION ON "SUPPORTING FILM PRODUCTION FOR INCREASED CONTRIBUTION	NA	NA	Culture and education	505. Cultural heritage	Culture and education	504. Research and knowledge management			Regulatory	12. Collaboration	Non-binding	Member states	IO			NA	1
1330	AU	3760	2013	1034	Decision	DECISION ON THE AMENDMENT OF ARTICLE	DECISION ON THE AMENDMENT OF ARTICLE	NA	NA	Culture and education	502. Higher education					Regulatory	12. Collaboration	Non-binding	Other				NA	1
1331	AU	3760	2013	1035	Decision	Doc. Assembly/AU/13(XXI)	DECISION ON INTERNATIONAL JURISDICTION, JUSTICE	NA	NA	International affairs	1605. International law	International affairs	1606. Organization of international meetings			Regulatory	12. Collaboration	Non-binding	IO				NA	1
1332	AU	3760	2013	1036	Decision	Doc. EX.CL/793(XXIII)	DECISION ON THE ELECTION OF FOUR (4) MEMBERS	NA	NA	IO governance	102. Appointments					Administrative	52. Other	Non-binding	IO				NA	1
1333	AU	3760	2013	1037	Decision	Doc. EX.CL/794(XXIII)	DECISION ON THE ELECTION OF FOUR (4) MEMBERS	NA	NA	IO governance	102. Appointments					Administrative	52. Other	Non-binding	IO				NA	1
1334	AU	3760	2013	1038	Decision	Doc. Assembly/AU/9(XXI)	DECISION ON THE TWELFTH REPORT OF THE COMMITTEE	NA	NA	IO governance	108. IO-IO cooperation					Regulatory	12. Collaboration	Non-binding	IO				NA	1
1335	AU	3760	2013	1039	Decision	Assembly/AU/Dec.486(XXI)	DECISION ON ALTERNATIVE SOURCES OF FINANCING THE AFRICAN UNION	NA	NA	IO governance	101. Budgets					Regulatory	12. Collaboration	Non-binding	IO				NA	1
1336	AU	3760	2013	1040	Decision	Doc. Assembly/AU/6(XXI)	DECISION ON THE ESTABLISHMENT OF AN AFRICAN UNION	NA	NA	IO governance	101. Budgets					Constitutional	42. Institutional architecture	Non-binding	IO				NA	1
1337	AU	3760	2013	1041	Decision	Doc. EX.CL/798(XXIII)	DECISION ON THE REPORT OF HEADS OF STATE	NA	NA	Economic development	203. Good governance promotion	Economic development	206. Industrial development			Regulatory	12. Collaboration	Non-binding	IO	Other IO(s)			NA	1
1338	AU	3760	2013	1042	Decision	Doc. EX.CL/799(XXIII)	DECISION ON THE ESTABLISHMENT OF AN AFRICAN CAPACITY	NA	NA	Environment	905. Disaster risk reduction	Security and defence	1501. Defense alliances and security assistance			Regulatory	12. Collaboration	Non-binding	IO	Member states			NA	1
1339	AU	3760	2014	1001	Decision	Assembly/AU/Dec.490(XXII)	DECISION ON THE IMPLEMENTATION OF THE AFRICAN CHARTER ON STATISTICS	NA	NA	IO governance	110. Organizational development (membership, institutional architecture, rules of procedure, etc.)	Culture and education	599. Other			Constitutional	43. Rules of procedure	Non-binding	Member states				NA	1
1340	AU	3760	2014	1002	Decision	Assembly/AU/Dec.491(XXII)	DECISION ON THE REPORT OF THE 7TH ORDINARY MEETING	NA	NA	Security and defence	1506. Civil defense					Regulatory	12. Collaboration	Non-binding	IO				NA	1
1341	AU	3760	2014	1003	Decision	Assembly/AU/Dec.492(XXII)	DECISION ON ENHANCING THE IMPLEMENTATION OF THE UNITED NATIONS CONVENTION	NA	NA	Agriculture fisheries commodities	1001. Agricultural development	IO governance	110. Organizational development (membership, institutional architecture, rules of procedure, etc.)			Constitutional	42. Institutional architecture	Non-binding	IO				NA	1
1342	AU	3760	2014	1004	Decision	Assembly/AU/Dec.493(XXII)	DECISION ON THE PROGRESS REPORT OF THE COMMISSION	NA	NA	International affairs	1605. International law	Security and defence	1509. Peacebuilding and peacekeeping			Regulatory	12. Collaboration	Non-binding	IO	Member state(s), selected	Other IO(s)		NA	1
1343	AU	3760	2014	1005	Decision	Assembly/AU/Dec.494(XXII)	DECISION ON PROGRESS ON MATERNAL NEW BORN AND CHILD HEALTH	NA	NA	Health and Social Affairs	301. Infants and children					Regulatory	12. Collaboration	Non-binding	IO	Private actor(s)			NA	1
1344	AU	3760	2014	1006	Decision	Assembly/AU/Dec.495(XXII)	DECISION ON THE REPORT OF THE PRC SUB-COMMITTEE	NA	NA	IO governance	108. IO-IO cooperation	IO governance	110. Organizational development (membership, institutional architecture, rules of procedure, etc.)			Regulatory	12. Collaboration	Non-binding	Other state(s)	Other IO(s)	Member state(s), selected		NA	1
1345	AU	3760	2014	1007	Decision	Assembly/AU/Dec.496(XXII)	DECISION ON THE ADOPTION AND IMPLEMENTATION	NA	NA	Agriculture fisheries commodities	1006. Fisheries and Fishing	Environment	912. Sustainable development			Regulatory	12. Collaboration	Non-binding	IO	Member states			NA	1
1346	AU	3760	2014	1008	Decision	Assembly/AU/Dec.497(XXII)	DECISION ON THE SUSTAINABILITY OF THE PAN-AFRICAN E-NETWORK	NA	NA	Science and technology	1207. Internet	Science and technology	1202. Communications			Regulatory	12. Collaboration	Non-binding	IO				NA	1
1347	AU	3760	2014	1009	Decision	Assembly/AU/Dec.498(XXII)	DECISION ON THE ORGANIZATION OF AN EXTRAORDINARY SUMMIT	NA	NA	Labor and employment	601. Employee relations and labor unions					Regulatory	12. Collaboration	Non-binding	IO				NA	1
1348	AU	3760	2014	1010	Decision	Assembly/AU/Dec.499(XXII)	DECISION ON THE ESTABLISHMENT OF AN AFRICAN CENTRE	NA	NA	Health and Social Affairs	303. Disease prevention, treatment, immunization					Regulatory	12. Collaboration	Non-binding	IO				NA	1
1349	AU	3760	2014	1011	Decision	Assembly/AU/Dec.500(XXII)	DECISION ON THE ADOPTION OF THE ENCYCLOPAEDIA AFRICANA PROJECT	NA	NA	Culture and education	504. Research and knowledge management					Regulatory	12. Collaboration	Non-binding	IO	Member state(s), selected			NA	1
1350	AU	3760	2014	1012	Decision	Assembly/AU/Dec.502(XXII)	DECISION ON THE THIRTEENTH REPORT	NA	NA	IO governance	108. IO-IO cooperation	IO governance	105. Meeting governance			Regulatory	11. Coordination	Non-binding	IO				NA	1
1351	AU	3760	2014	1013	Decision	Assembly/AU/Dec.501(XXII)	DECISION ON THE REPORT OF THE PEACE AND SECURITY	NA	NA	Security and defence	1507. Intra-state violence and conflict	Security and defence	1509. Peacebuilding and peacekeeping			Regulatory	12. Collaboration	Non-binding	Member state(s), selected				NA	1
1352	AU	3760	2014	1014	Decision	Assembly/AU/Dec.503(XXII)	DECISION ON THE COMMON AFRICAN POSITION	NA	NA	Security and defence	1509. Peacebuilding and peacekeeping	Security and defence	1501. Defense alliances and security assistance			Regulatory	12. Collaboration	Non-binding	IO	Member states			NA	1
1353	AU	3760	2014	1015	Decision	Assembly/AU/Dec.504(XXII)	DECISION ON AFRICAN DEVELOPMENT GOALS	NA	NA	Economic development	203. Good governance promotion					Regulatory	12. Collaboration	Non-binding	IO				NA	1
1354	AU	3760	2014	1016	Decision	Assembly/AU/Dec.505(XXII)	DECISION ON THE REPORT OF THE HIGH LEVEL	NA	NA	Trade and industry	1313. Trade negotiations and agreements					Regulatory	12. Collaboration	Non-binding	Member states				NA	1
1355	AU	3760	2014	1017	Decision	Assembly/AU/Dec.506(XXII)	DECISION ON THE BIENNIAL JOINT AU/WHO CONFERENCE	NA	NA	IO governance	108. IO-IO cooperation	Health and Social Affairs	302. Public health			Regulatory	12. Collaboration	Non-binding	Member states				NA	1
1356	AU	3760	2014	1018	Decision	Assembly/AU/Dec.507(XXII)	DECISION ON THE ELECTION OF TEN MEMBERS	NA	NA	IO governance	102. Appointments					Regulatory	12. Collaboration	Non-binding	IO	Member state(s), selected			NA	1
1357	AU	3760	2014	1019	Decision	Assembly/AU/Dec.508(XXII)	DECISION ON THE REPORT OF HEADS	NA	NA	Labor and employment	607. Youth employment and child labor	Economic development	206. Industrial development			Regulatory	12. Collaboration	Non-binding	IO				NA	1
1358	AU	3760	2014	1020	Decision	Assembly/AU/Dec.509(XXII)	DECISION ON THE DATE AND VENUE	NA	NA	IO governance	105. Meeting governance					Administrative	52. Other	Non-binding	IO				NA	1
1359	AU	3760	2014	1021	Decision	Assembly/AU/Dec.510(XXII)	DECISION ON THE NAMING OF THE LARGE CONFERENCE	NA	NA	IO governance	199. Other					Administrative	52. Other	Non-binding	IO				NA	1
1360	AU	3760	2014	1022	Decision	Assembly/AU/Dec.511(XXII)	DECISION ON THE PROGRESS REPORT OF THE COMMISSION	NA	NA	IO governance	105. Meeting governance					Regulatory	12. Collaboration	Non-binding	Member states	IO			NA	1
1361	AU	3760	2014	1023	Decision	Assembly/AU/Dec.512(XXII)	DECISION ON THE LAUNCH OF THE FINAL REPORT	NA	NA	IO governance	111. Appreciation and recognition					Declarative	34. Praise or celebration	Non-binding	Member state(s), selected				NA	1
1362	AU	3760	2014	1024	Decision	Assembly/AU/Dec.513(XXII)	DECISION ON TUNISIA�S DEMOCRATIC TRANSITION	NA	NA	International affairs	1605. International law					Regulatory	12. Collaboration	Non-binding	Member state(s), selected	IO			NA	1
1363	AU	3760	2014	1025	Decision	Assembly/AU/Dec.514(XXII)	DECISION ON THE WARSAW CLIMATE CHANGE	NA	NA	IO governance	108. IO-IO cooperation	Environment	903. Climate change	IO governance	105. Meeting governance	Regulatory	12. Collaboration	Non-binding	Member states	IO			NA	1
1364	AU	3760	2014	1026	Decision	Assembly/AU/Dec.515(XXII)	DECISION ON THE OPERATIONALISATION OF THE AFRICAN CAPACITY	NA	NA	IO governance	110. Organizational development (membership, institutional architecture, rules of procedure, etc.)	Economic development	208. Disaster relief and humanitarian action			Constitutional	42. Institutional architecture	Non-binding	Member states	IO			NA	1
1365	AU	3760	2014	1027	Decision	Assembly/AU/Dec.516(XXII)	DECISION ON THE REPORT ON THE IMPLEMENTATION	NA	NA	Environment	914. Water safety, supply, pollution, conservation	Agriculture fisheries commodities	1001. Agricultural development			Regulatory	12. Collaboration	Non-binding	Member states				NA	1
1366	AU	3760	2014	1028	Decision	Assembly/AU/Dec.517(XXII)	DECISION ON THE PROTOCOL AND THE STATUTE	NA	NA	IO governance	110. Organizational development (membership, institutional architecture, rules of procedure, etc.)	Finance and monetary politics	1405. Monetary issues			Regulatory	12. Collaboration	Non-binding	Member states				NA	1
1367	AU	3760	2014	1029	Decision	Assembly/AU/Dec.518(XXII)	DECISION ON POST-2015 DEVELOPMENT AGENDA	NA	NA	Economic development	201. Poverty reduction	Science and technology	1203. Computer industry and security			Regulatory	12. Collaboration	Non-binding	IO	Member states			NA	1
1368	AU	3760	2014	1030	Decision	Assembly/AU/Dec.519(XXII)	DECISION ON PRODUCTIVITY, COMPETITIVENESS AND INDUSTRIALIZATION	NA	NA	Economic development	206. Industrial development					Regulatory	12. Collaboration	Non-binding	IO				NA	1
1369	AU	3760	2014	1031	Decision	Assembly/AU/Dec.520(XXII)	DECISION ON STRATEGY FOR SCIENCE TECHNOLOGY AND INNOVATION IN AFRICA	NA	NA	Culture and education	504. Research and knowledge management	Science and technology	1206. International scientific cooperation			Regulatory	12. Collaboration	Non-binding	IO	Member states			NA	1
1370	AU	3760	2014	1032	Decision	Assembly/AU/Dec.521(XXII)	DECISION ON AFRICAN OBSERVATORY FOR SCIENCE	NA	NA	Science and technology	1206. International scientific cooperation	IO governance	101. Budgets			Regulatory	12. Collaboration	Non-binding	Member states				NA	1
1371	AU	3760	2014	1033	Decision	Assembly/AU/Dec.522(XXII)	DECISION ON PAN AFRICAN INTELLECTUAL PROPERTY ORGANIZATION	NA	NA	IO governance	110. Organizational development (membership, institutional architecture, rules of procedure, etc.)	Law and crime	799. Other			Constitutional	42. Institutional architecture	Non-binding	IO	Member states			NA	1
1372	AU	3760	2014	1034	Decision	Assembly/AU/Dec.523(XXII)	DECISION ON AFRICAN SCIENTIFIC RESEARCH AND INNOVATION COUNCIL	NA	NA	Science and technology	1206. International scientific cooperation	IO governance	101. Budgets			Regulatory	12. Collaboration	Non-binding	Member states				NA	1
1373	AU	3760	2014	1035	Decision	Assembly/AU/Dec.524(XXII)	DECISION ON THE INTERNATIONAL SALON ON INVENTION AND INNOVATION	NA	NA	Science and technology	1206. International scientific cooperation					Regulatory	12. Collaboration	Non-binding	Member state(s), selected				NA	1
1374	AU	3760	2014	1036	Decision	Assembly/AU/Dec.525(XXII)	DECISION ON THE AU CONTINENTAL TVET STRATEGY	NA	NA	Culture and education	503. Vocational education	Labor and employment	607. Youth employment and child labor			Regulatory	12. Collaboration	Non-binding	Member states				NA	1
1375	AU	3760	2014	1037	Decision	Assembly/AU/Dec.526(XXII)	DECISION ON THE OPERATIONALIZATION OF THE SPECIALIZED TECHNICAL COMMITTEES	NA	NA	IO governance	110. Organizational development (membership, institutional architecture, rules of procedure, etc.)					Constitutional	42. Institutional architecture	Non-binding	IO				NA	1
1376	AU	3760	2014	1038	Decision	Assembly/AU/Dec.527(XXII)	DECISION ON THE INTEGRATION OF THE APRM	NA	NA	IO governance	110. Organizational development (membership, institutional architecture, rules of procedure, etc.)	IO governance	104. Audits			Constitutional	43. Rules of procedure	Non-binding	Member states	IO			NA	1
1377	AU	3760	2014	1039	Decision	Assembly/AU/Dec.528(XXII)	DECISION ON THE REPORT OF THE AFRICAN COMMITTEE	NA	NA	Human rights	401. Children's rights	IO governance	102. Appointments			Constitutional	43. Rules of procedure	Non-binding	IO				NA	1
1378	AU	3760	2014	1040	Decision	Assembly/AU/Dec.529(XXII)	DECISION ON THE DRAFT LEGAL INSTRUMENTS	NA	NA	IO governance	110. Organizational development (membership, institutional architecture, rules of procedure, etc.)	Finance and monetary politics	1405. Monetary issues	Governance	801. Bureaucratic oversight	Constitutional	43. Rules of procedure	Non-binding	IO	Member states			NA	1
1379	AU	3760	2014	1041	Decision	Assembly/AU/Dec.530(XXII)	DECISION ON THE REPORT OF THE HIGH LEVEL COMMITTEE	NA	NA	Economic development	201. Poverty reduction	IO governance	108. IO-IO cooperation			Regulatory	12. Collaboration	Non-binding	Member states				NA	1
1380	AU	3760	2014	1042	Decision	Assembly/AU/Dec.531(XXII)	DECISION ON THE REPORT OF THE HIGH LEVEL AFRICAN TRADE COMMITTEE	NA	NA	Trade and industry	1313. Trade negotiations and agreements					Regulatory	12. Collaboration	Non-binding	Member states				NA	1
1381	AU	3760	2014	1043	Decision	Assembly/AU/Dec.532(XXII)	DECISION ON THE DATE AND VENUE	NA	NA	IO governance	105. Meeting governance					Administrative	52. Other	Non-binding	IO	Member states			NA	1
1382	AU	3760	2014	1044	Decision	Assembly/AU/Dec.533(XXII)	DECISION ON THE MANAGEMENT OF THE RADIO BROADCASTING	NA	NA	Science and technology	1208. Newspaper, publishing, broadcast industry					Regulatory	12. Collaboration	Non-binding	IO				NA	1
1383	AU	3760	2014	1045	Decision	Assembly/AU/Dec.534(XXII)	DECISION ON MARITIME PIRACY	NA	NA	Energy and transport	1104. Maritime issues	International affairs	1605. International law			Regulatory	12. Collaboration	Non-binding	IO				NA	1
1384	AU	3760	2014	1046	Decision	Assembly/AU/Dec.535(XXII)	DECISION ON THE INTERIM REPORT OF THE AFRICAN UNION	NA	NA	IO governance	112. Implementation encouragement	Security and defence	1509. Peacebuilding and peacekeeping			Regulatory	12. Collaboration	Non-binding	IO				NA	1
1385	AU	3760	2014	1047	Decision	Assembly/AU/Dec.536(XXII)	DECISION ON THE REPORT OF THE PEACE AND SECURITY COUNCIL	NA	NA	Security and defence	1509. Peacebuilding and peacekeeping	IO governance	108. IO-IO cooperation	Security and defence	1501. Defense alliances and security assistance	Regulatory	12. Collaboration	Non-binding	IO	Other IO(s)			NA	1
1386	AU	3760	2014	1048	Decision	Assembly/AU/Dec.537(XXII)	DECISION ON THE FOURTEENTH REPORT OF THE COMMITTEE	NA	NA	IO governance	108. IO-IO cooperation	IO governance	105. Meeting governance			Regulatory	12. Collaboration	Non-binding	IO	Member states			NA	1
1387	AU	3760	2014	1049	Decision	Assembly/AU/Dec.538(XXII)	DECISION ON THE HIGH LEVEL WORK PROGRAMME	NA	NA	Environment	903. Climate change	IO governance	105. Meeting governance			Regulatory	12. Collaboration	Non-binding	IO	Member states			NA	1
1388	AU	3760	2014	1050	Decision	Assembly/AU/Dec.539(XXII)	DECISION ON THE THEME, DATE AND VENUE OF THE TWENTY	NA	NA	IO governance	105. Meeting governance					Administrative	52. Other	Non-binding	IO				NA	1
1389	AU	3760	2014	1051	Decision	Assembly/AU/Dec.540(XXII)	DECISION ON THE REPORT OF HEADS OF STATE	NA	NA	Environment	903. Climate change	IO governance	108. IO-IO cooperation	Agriculture fisheries commodities	1002. Agricultural subsidies	Regulatory	12. Collaboration	Non-binding	IO	Other IO(s)	Member states		NA	1
1390	AU	3760	2014	1052	Decision	Assembly/AU/Dec.541(XXII)	DECISION ON THE ELECTION OF JUDGES	NA	NA	IO governance	102. Appointments	Human rights	499. Other			Administrative	52. Other	Non-binding	IO				NA	1
1391	AU	3760	2014	1053	Decision	Assembly/AU/Dec.542(XXII)	DECISION ON THE OFFICIAL OPENING OF THE ORDINARY SESSIONS	NA	NA	IO governance	105. Meeting governance					Administrative	52. Other	Non-binding	IO				NA	1
1392	AU	3760	2014	1054	Decision	Assembly/AU/Dec.543(XXII)	DECISION ON THE APPOINTMENT OF THE MEMBERS	NA	NA	IO governance	102. Appointments					Administrative	52. Other	Non-binding	Member state(s), selected	IO			NA	1
1393	AU	3760	2014	1055	Decision	Assembly/AU/Dec.544(XXII)	DECISION ON THE BUDGET OF THE AFRICAN UNION	NA	NA	IO governance	101. Budgets					Administrative	51. Budgetary	Non-binding	IO				NA	1
1394	AU	3760	2014	1056	Decision	Assembly/AU/Dec.545(XXII)	DECISION ON THE REPORT OF AIDS	NA	NA	Health and Social Affairs	303. Disease prevention, treatment, immunization					Regulatory	12. Collaboration	Non-binding	IO	Member states			NA	1
1395	AU	3760	2015	1021	Decision	Assembly/AU/Dec.566(XXIV)	DECISION ON THE COMPOSITION OF THE BUREAU OF THE ASSEMBLY	NA	NA	IO governance	102. Appointments					Regulatory	12. Collaboration	Non-binding	Member state(s), selected	IO			NA	1
1396	AU	3760	2015	1022	Decision	Assembly/AU/Dec.567(XXIV)	DECISION ON THE STREAMLINING OF THE SUMMITS	NA	NA	IO governance	105. Meeting governance					Regulatory	12. Collaboration	Non-binding	IO				NA	1
1397	AU	3760	2015	1023	Decision	Assembly/AU/Dec.568(XXIV)	DECISION ON DEMOCRATIC TRANSITION IN TUNISIA	NA	NA	International affairs	1605. International law	Security and defence	1509. Peacebuilding and peacekeeping			Regulatory	12. Collaboration	Non-binding	Member state(s), selected				NA	1
1398	AU	3760	2015	1024	Decision	Assembly/AU/Dec. 569(XXV)	Decision on the Launch of Continental Free Trade Area Negotiations	NA	NA	Trade and industry	1313. Trade negotiations and agreements					Regulatory	12. Collaboration	Non-binding	Member states	Other IO(s)	IO		NA	1
1399	AU	3760	2015	1025	Decision	Assembly/AU/Dec.570 (XXV)	Assembly Decision on Ebola Virus Disease	NA	NA	Health and Social Affairs	303. Disease prevention, treatment, immunization					Regulatory	12. Collaboration	Non-binding	Member states	IO			NA	1
1400	AU	3760	2015	1026	Decision	Assembly/AU/Dec.571(XXV)	Decision on the Report of the AIDS Watch Africa	NA	NA	Health and Social Affairs	303. Disease prevention, treatment, immunization	Human rights	405. Gender equality and gender-based violence			Regulatory	12. Collaboration	Non-binding	Member states				NA	1
1401	AU	3760	2015	1027	Decision	Assembly/AU/Dec.572 (XXV)	Decision on Items Proposed by Member States	NA	NA	International affairs	1605. International law	Environment	903. Climate change	Culture and education	502. Higher education	Regulatory	12. Collaboration	Non-binding	Member states	IO			NA	1
1402	AU	3760	2015	1028	Decision	Assembly/AU/Dec.573(XXV)	Decision on the High Level Committee on the Post-2015 Development Agenda	NA	NA	Economic development	207. Population and development	IO governance	105. Meeting governance			Regulatory	12. Collaboration	Non-binding	IO	Member states			NA	1
1403	AU	3760	2015	1029	Decision	Assembly/AU/Dec.574(XXV)	Decision on the Sixteenth Report of the Committee	NA	NA	IO governance	110. Organizational development (membership, institutional architecture, rules of procedure, etc.)					Regulatory	12. Collaboration	Non-binding	Member states				NA	1
1404	AU	3760	2015	1030	Decision	Assembly/AU/Dec.575(XXV)	Decision on the Election of six (6) Members of the African Committee	NA	NA	IO governance	102. Appointments	Human rights	401. Children's rights			Regulatory	12. Collaboration	Non-binding	Member state(s), selected				NA	1
1405	AU	3760	2015	1031	Decision	Assembly/AU/Dec.576(XXV)	Decision on the Election of three (3) Members of the African Commission	NA	NA	IO governance	102. Appointments	Human rights	499. Other			Regulatory	12. Collaboration	Non-binding	Member state(s), selected				NA	1
1406	AU	3760	2015	1032	Decision	Assembly/AU/Dec.577(XXV)	Decision on the Budget of the African Union	NA	NA	IO governance	101. Budgets					Administrative	51. Budgetary	Non-binding	IO				NA	1
1407	AU	3760	2015	1034	Decision	Assembly/AU/Dec.578(XXV)	Decision on the Scale of Assessment and Alternative	NA	NA	Finance and monetary politics	1407. Public finance and fiscal policy					Regulatory	12. Collaboration	Non-binding	Member states				NA	1
1408	AU	3760	2015	1035	Decision	Assembly/AU/Dec.579(XXV)	Decision on the Report of Heads of State and Government	NA	NA	Human rights	406. Women's rights	IO governance	108. IO-IO cooperation	Economic development	210. Urban development and planning	Regulatory	12. Collaboration	Non-binding	IO	Other IO(s)	Other state(s)		NA	1
1409	AU	3760	2015	1036	Decision	Assembly/AU/Dec.580(XXV)	Decision on Africa_s Engagements in the Global Climate Negotiations	NA	NA	Environment	903. Climate change	Environment	912. Sustainable development			Regulatory	12. Collaboration	Non-binding	Member states	IO			NA	1
1410	AU	3760	2015	1037	Decision	Assembly/AU/Dec.581(XXIV)	Decision on the Date and Venue of the 26th Ordinary Session of	NA	NA	IO governance	105. Meeting governance					Administrative	52. Other	Non-binding	IO				NA	1
1411	AU	3760	2015	1038	Decision	Assembly/AU/Dec.582(XXV)	Decision on Streamlining of the AU Summits and the Working	NA	NA	IO governance	110. Organizational development (membership, institutional architecture, rules of procedure, etc.)					Constitutional	43. Rules of procedure	Non-binding	IO				NA	1
1412	AU	3760	2015	1039	Decision	Assembly/AU/Dec.583(XXV)	Decision on the Report of the Peace and Security Council	NA	NA	Security and defence	1509. Peacebuilding and peacekeeping	Security and defence	1511. Terrorism			Regulatory	12. Collaboration	Non-binding	IO	Member state(s), selected	Member states		NA	1
1413	AU	3760	2015	1040	Decision	Assembly/AU/Dec.584(XXV)	Decision on the Report of the Chairperson of the Commission	NA	NA	Security and defence	1511. Terrorism	Law and crime	706. Organized crime			Regulatory	12. Collaboration	Non-binding	Member states	Other IO(s)			NA	1
1414	AU	3760	2015	1041	Decision	Assembly/AU/Dec.585(XXV)	Decision on Report of the Commission on Governance in Africa	NA	NA	Governance	801. Bureaucratic oversight	Law and crime	708. Rule of law			Constitutional	43. Rules of procedure	Non-binding	Member states				NA	1
1415	AU	3760	2015	1042	Decision	Assembly/AU/Dec.586(XXV)	Decision on the Update of the Commission	NA	NA	International affairs	1605. International law					Regulatory	12. Collaboration	Non-binding	Member state(s), selected				NA	1
1416	AU	3760	2015	1043	Decision	Assembly/AU/Dec.587(XXV)	Decision on the Framework for a Renewed UN/AU Partnership on Africa`s Integration	NA	NA	IO governance	108. IO-IO cooperation					Regulatory	12. Collaboration	Non-binding	Other IO(s)				NA	1
1417	AU	3760	2015	1001	Decision	Assembly/AU/Dec.546(XXIV)	DECISION ON THE HISSENE HABRE CASE Doc. EX.CL/866(XXVI)	NA	NA	Law and crime	708. Rule of law					Regulatory	12. Collaboration	Non-binding	Member state(s), selected	Other IO(s)	Other state(s)		NA	1
1418	AU	3760	2015	1002	Decision	Assembly/AU/Dec.547(XXIV)	DECISION ON THE PROGRESS REPORT	NA	NA	International affairs	1605. International law	Human rights	499. Other			Regulatory	12. Collaboration	Non-binding	Other IO(s)	Member state(s), selected	IO		NA	1
1419	AU	3760	2015	1003	Decision	Assembly/AU/Dec.548(XXIV)	DECISION ON THE AMENDMENT OF ARTICLE 37 (1)	NA	NA	Human rights	401. Children's rights					Regulatory	12. Collaboration	Non-binding	IO				NA	1
1420	AU	3760	2015	1004	Decision	Assembly/AU/Dec.549(XXIV)	DECISION ON THE ELECTION OF ELEVEN MEMBERS OF THE AU	NA	NA	IO governance	102. Appointments	Law and crime	701. Bribery and Corruption			Regulatory	12. Collaboration	Non-binding	IO				NA	1
1421	AU	3760	2015	1005	Decision	Assembly/AU/Dec.550(XXIV)	DECISION ON THE ELECTION OF SEVEN (7) MEMBERS OF THE AU	NA	NA	IO governance	102. Appointments	International affairs	1605. International law			Regulatory	12. Collaboration	Non-binding	IO				NA	1
1422	AU	3760	2015	1006	Decision	Assembly/AU/Dec.551(XXIV)	DECISION ON ELECTION OF THE PRESIDENT AND VICE PRESIDENT	NA	NA	IO governance	102. Appointments	Culture and education	502. Higher education			Regulatory	12. Collaboration	Non-binding	Other				NA	1
1423	AU	3760	2015	1007	Decision	Assembly/AU/Dec.552(XXIV)	DECISION ON THE DESIGNATION OF THE HOST COUNTRY	NA	NA	IO governance	107. IO premises and offices					Regulatory	12. Collaboration	Non-binding	Other				NA	1
1424	AU	3760	2015	1008	Decision	Assembly/AU/Dec.553(XXIV)	DECISION ON EBOLA VIRUS DISEASE (EVD) OUTBREAK	NA	NA	Health and Social Affairs	303. Disease prevention, treatment, immunization					Regulatory	12. Collaboration	Non-binding	Member state(s), selected	Other state(s)	Other IO(s)		NA	1
1425	AU	3760	2015	1009	Decision	Assembly/AU/Dec.554(XXIV)	DECISION ON THE ESTABLISHMENT OF THE AFRICAN CENTRE	NA	NA	IO governance	110. Organizational development (membership, institutional architecture, rules of procedure, etc.)	Health and Social Affairs	303. Disease prevention, treatment, immunization			Constitutional	42. Institutional architecture	Non-binding	IO				NA	1
1426	AU	3760	2015	1010	Decision	Assembly/AU/Dec.555(XXIV)	DECISION ON THE REPORT OF THE HIGH LEVEL AFRICAN TRADE	NA	NA	Trade and industry	1313. Trade negotiations and agreements	IO governance	108. IO-IO cooperation			Regulatory	12. Collaboration	Non-binding	Member states				NA	1
1427	AU	3760	2015	1011	Decision	Assembly/AU/Dec.556(XXIV)	DECISION ON AFRICA�S ENGAGEMENTS AT THE UN CLIMATE SUMMIT	NA	NA	Environment	903. Climate change					Regulatory	12. Collaboration	Non-binding	Member states				NA	1
1428	AU	3760	2015	1012	Decision	Assembly/AU/Dec.557(XXIV)	DECISION ON FAST TRACKING THE IMPLEMENTATION	NA	NA	Economic development	211. Water, sanitation and hygiene					Regulatory	12. Collaboration	Non-binding	IO				NA	1
1429	AU	3760	2015	1013	Decision	Assembly/AU/Dec.558(XXIV)	DECISION ON THE ITEMS PROPOSED BY MEMBER STATES	NA	NA	Security and defence	1511. Terrorism	Security and defence	1510. Mediation and arbitration	Science and technology	1202. Communications	Regulatory	12. Collaboration	Non-binding	IO	Member states			NA	1
1430	AU	3760	2015	1014	Decision	Assembly/AU/Dec.559(XXIV)	DECISION ON THE REPORT OF THE PEACE AND SECURITY COUNCIL	NA	NA	Security and defence	1509. Peacebuilding and peacekeeping	Security and defence	1510. Mediation and arbitration			Regulatory	12. Collaboration	Non-binding	Member state(s), selected				NA	1
1431	AU	3760	2015	1015	Decision	Assembly/AU/Dec.560(XXIV)	DECISION ON THE REPORT OF THE HIGH LEVEL COMMITTEE	NA	NA	IO governance	105. Meeting governance					Constitutional	43. Rules of procedure	Non-binding	IO				NA	1
1432	AU	3760	2015	1016	Decision	Assembly/AU/Dec.561(XXIV)	DECISION ON THE REPORT OF ALTERNATIVE SOURCES	NA	NA	Finance and monetary politics	1407. Public finance and fiscal policy	Finance and monetary politics	1405. Monetary issues			Regulatory	12. Collaboration	Non-binding	Member states				NA	1
1433	AU	3760	2015	1017	Decision	Assembly/AU/Dec.562(XXIV)	DECISION ON THE DATE AND VENUE OF THE 25TH ORDINARY	NA	NA	IO governance	105. Meeting governance					Regulatory	12. Collaboration	Non-binding	IO	Member state(s), selected			NA	1
1434	AU	3760	2015	1018	Decision	Assembly/AU/Dec.563(XXIV)	DECISION ON THE REPORT OF HEADS OF STATE AND GOVERNMENT	NA	NA	Economic development	210. Urban development and planning	Economic development	206. Industrial development			Regulatory	12. Collaboration	Non-binding	IO	Member states			NA	1
1435	AU	3760	2015	1019	Decision	Assembly/AU/Dec.564(XXIV)	DECISION ON THE FIFTEENTH REPORT OF THE COMMITTEE	NA	NA	IO governance	110. Organizational development (membership, institutional architecture, rules of procedure, etc.)					Constitutional	43. Rules of procedure	Non-binding	Other IO(s)				NA	1
1436	AU	3760	2015	1020	Decision	Assembly/AU/Dec.565(XXIV)	DECISION ON THE REPORT OF THE COMMISSION	NA	NA	Finance and monetary politics	1404. Financial markets	International affairs	1602. Diplomats, embassies, citizens abroad, passports	IO governance	110. Organizational development (membership, institutional architecture, rules of procedure, etc.)	Regulatory	12. Collaboration	Non-binding	Member states	IO			NA	1
1437	AU	3760	2015	1021	Decision	Assembly/AU/Dec.566(XXIV)	DECISION ON THE COMPOSITION OF THE BUREAU OF THE ASSEMBLY	NA	NA	IO governance	102. Appointments					Regulatory	12. Collaboration	Non-binding	Member state(s), selected	IO			NA	1
1438	AU	3760	2015	1022	Decision	Assembly/AU/Dec.567(XXIV)	DECISION ON THE STREAMLINING OF THE SUMMITS	NA	NA	IO governance	105. Meeting governance					Regulatory	12. Collaboration	Non-binding	IO				NA	1
1439	AU	3760	2015	1023	Decision	Assembly/AU/Dec.568(XXIV)	DECISION ON DEMOCRATIC TRANSITION IN TUNISIA	NA	NA	International affairs	1605. International law	Security and defence	1509. Peacebuilding and peacekeeping			Regulatory	12. Collaboration	Non-binding	Member state(s), selected				NA	1
1440	AU	3760	2015	1024	Decision	Assembly/AU/Dec. 569(XXV)	Decision on the Launch of Continental Free Trade Area Negotiations	NA	NA	Trade and industry	1313. Trade negotiations and agreements					Regulatory	12. Collaboration	Non-binding	Member states	Other IO(s)	IO		NA	1
1441	AU	3760	2015	1025	Decision	Assembly/AU/Dec.570 (XXV)	Assembly Decision on Ebola Virus Disease	NA	NA	Health and Social Affairs	303. Disease prevention, treatment, immunization					Regulatory	12. Collaboration	Non-binding	Member states	IO			NA	1
1442	AU	3760	2015	1026	Decision	Assembly/AU/Dec.571(XXV)	Decision on the Report of the AIDS Watch Africa	NA	NA	Health and Social Affairs	303. Disease prevention, treatment, immunization	Human rights	405. Gender equality and gender-based violence			Regulatory	12. Collaboration	Non-binding	Member states				NA	1
1443	AU	3760	2015	1027	Decision	Assembly/AU/Dec.572 (XXV)	Decision on Items Proposed by Member States	NA	NA	International affairs	1605. International law	Environment	903. Climate change	Culture and education	502. Higher education	Regulatory	12. Collaboration	Non-binding	Member states	IO			NA	1
1444	AU	3760	2015	1028	Decision	Assembly/AU/Dec.573(XXV)	Decision on the High Level Committee on the Post-2015 Development Agenda	NA	NA	Economic development	207. Population and development	IO governance	105. Meeting governance			Regulatory	12. Collaboration	Non-binding	IO	Member states			NA	1
1445	AU	3760	2015	1029	Decision	Assembly/AU/Dec.574(XXV)	Decision on the Sixteenth Report of the Committee	NA	NA	IO governance	110. Organizational development (membership, institutional architecture, rules of procedure, etc.)					Regulatory	12. Collaboration	Non-binding	Member states				NA	1
1446	AU	3760	2015	1030	Decision	Assembly/AU/Dec.575(XXV)	Decision on the Election of six (6) Members of the African Committee	NA	NA	IO governance	102. Appointments	Human rights	401. Children's rights			Regulatory	12. Collaboration	Non-binding	Member state(s), selected				NA	1
1447	AU	3760	2015	1031	Decision	Assembly/AU/Dec.576(XXV)	Decision on the Election of three (3) Members of the African Commission	NA	NA	IO governance	102. Appointments	Human rights	499. Other			Regulatory	12. Collaboration	Non-binding	Member state(s), selected				NA	1
1448	AU	3760	2015	1032	Decision	Assembly/AU/Dec.577(XXV)	Decision on the Budget of the African Union	NA	NA	IO governance	101. Budgets					Administrative	51. Budgetary	Non-binding	IO				NA	1
1449	AU	3760	2015	1034	Decision	Assembly/AU/Dec.578(XXV)	Decision on the Scale of Assessment and Alternative	NA	NA	Finance and monetary politics	1407. Public finance and fiscal policy					Regulatory	12. Collaboration	Non-binding	Member states				NA	1
1450	AU	3760	2015	1035	Decision	Assembly/AU/Dec.579(XXV)	Decision on the Report of Heads of State and Government	NA	NA	Human rights	406. Women's rights	IO governance	108. IO-IO cooperation	Economic development	210. Urban development and planning	Regulatory	12. Collaboration	Non-binding	IO	Other IO(s)	Other state(s)		NA	1
1451	AU	3760	2015	1036	Decision	Assembly/AU/Dec.580(XXV)	Decision on Africa_s Engagements in the Global Climate Negotiations	NA	NA	Environment	903. Climate change	Environment	912. Sustainable development			Regulatory	12. Collaboration	Non-binding	Member states	IO			NA	1
1452	AU	3760	2015	1037	Decision	Assembly/AU/Dec.581(XXIV)	Decision on the Date and Venue of the 26th Ordinary Session of	NA	NA	IO governance	105. Meeting governance					Administrative	52. Other	Non-binding	IO				NA	1
1453	AU	3760	2015	1038	Decision	Assembly/AU/Dec.582(XXV)	Decision on Streamlining of the AU Summits and the Working	NA	NA	IO governance	110. Organizational development (membership, institutional architecture, rules of procedure, etc.)					Constitutional	43. Rules of procedure	Non-binding	IO				NA	1
1454	AU	3760	2015	1039	Decision	Assembly/AU/Dec.583(XXV)	Decision on the Report of the Peace and Security Council	NA	NA	Security and defence	1509. Peacebuilding and peacekeeping	Security and defence	1511. Terrorism			Regulatory	12. Collaboration	Non-binding	IO	Member state(s), selected	Member states		NA	1
1455	AU	3760	2015	1040	Decision	Assembly/AU/Dec.584(XXV)	Decision on the Report of the Chairperson of the Commission	NA	NA	Security and defence	1511. Terrorism	Law and crime	706. Organized crime			Regulatory	12. Collaboration	Non-binding	Member states	Other IO(s)			NA	1
1456	AU	3760	2015	1041	Decision	Assembly/AU/Dec.585(XXV)	Decision on Report of the Commission on Governance in Africa	NA	NA	Governance	801. Bureaucratic oversight	Law and crime	708. Rule of law			Constitutional	43. Rules of procedure	Non-binding	Member states				NA	1
1457	AU	3760	2015	1042	Decision	Assembly/AU/Dec.586(XXV)	Decision on the Update of the Commission	NA	NA	International affairs	1605. International law					Regulatory	12. Collaboration	Non-binding	Member state(s), selected				NA	1
1458	AU	3760	2015	1043	Decision	Assembly/AU/Dec.587(XXV)	Decision on the Framework for a Renewed UN/AU Partnership on Africa`s Integration	NA	NA	IO governance	108. IO-IO cooperation					Regulatory	12. Collaboration	Non-binding	Other IO(s)				NA	1
1459	AU	3760	2014	1001	Decision	Assembly/AU/Dec.490(XXII)	DECISION ON THE IMPLEMENTATION OF THE AFRICAN CHARTER ON STATISTICS	NA	NA	IO governance	110. Organizational development (membership, institutional architecture, rules of procedure, etc.)	Culture and education	599. Other			Constitutional	43. Rules of procedure	Non-binding	Member states				NA	1
1460	AU	3760	2014	1002	Decision	Assembly/AU/Dec.491(XXII)	DECISION ON THE REPORT OF THE 7TH ORDINARY MEETING	NA	NA	Security and defence	1506. Civil defense					Regulatory	12. Collaboration	Non-binding	IO				NA	1
1461	AU	3760	2014	1003	Decision	Assembly/AU/Dec.492(XXII)	DECISION ON ENHANCING THE IMPLEMENTATION OF THE UNITED NATIONS CONVENTION	NA	NA	Agriculture fisheries commodities	1001. Agricultural development	IO governance	110. Organizational development (membership, institutional architecture, rules of procedure, etc.)			Constitutional	42. Institutional architecture	Non-binding	IO				NA	1
1462	AU	3760	2014	1004	Decision	Assembly/AU/Dec.493(XXII)	DECISION ON THE PROGRESS REPORT OF THE COMMISSION	NA	NA	International affairs	1605. International law	Security and defence	1509. Peacebuilding and peacekeeping			Regulatory	12. Collaboration	Non-binding	IO	Member state(s), selected	Other IO(s)		NA	1
1463	AU	3760	2014	1005	Decision	Assembly/AU/Dec.494(XXII)	DECISION ON PROGRESS ON MATERNAL NEW BORN AND CHILD HEALTH	NA	NA	Health and Social Affairs	301. Infants and children					Regulatory	12. Collaboration	Non-binding	IO	Private actor(s)			NA	1
1464	AU	3760	2014	1006	Decision	Assembly/AU/Dec.495(XXII)	DECISION ON THE REPORT OF THE PRC SUB-COMMITTEE	NA	NA	IO governance	108. IO-IO cooperation	IO governance	110. Organizational development (membership, institutional architecture, rules of procedure, etc.)			Regulatory	12. Collaboration	Non-binding	Other state(s)	Other IO(s)	Member state(s), selected		NA	1
1465	AU	3760	2014	1007	Decision	Assembly/AU/Dec.496(XXII)	DECISION ON THE ADOPTION AND IMPLEMENTATION	NA	NA	Agriculture fisheries commodities	1006. Fisheries and Fishing	Environment	912. Sustainable development			Regulatory	12. Collaboration	Non-binding	IO	Member states			NA	1
1466	AU	3760	2014	1008	Decision	Assembly/AU/Dec.497(XXII)	DECISION ON THE SUSTAINABILITY OF THE PAN-AFRICAN E-NETWORK	NA	NA	Science and technology	1207. Internet	Science and technology	1202. Communications			Regulatory	12. Collaboration	Non-binding	IO				NA	1
1467	AU	3760	2014	1009	Decision	Assembly/AU/Dec.498(XXII)	DECISION ON THE ORGANIZATION OF AN EXTRAORDINARY SUMMIT	NA	NA	Labor and employment	601. Employee relations and labor unions					Regulatory	12. Collaboration	Non-binding	IO				NA	1
1468	AU	3760	2014	1010	Decision	Assembly/AU/Dec.499(XXII)	DECISION ON THE ESTABLISHMENT OF AN AFRICAN CENTRE	NA	NA	Health and Social Affairs	303. Disease prevention, treatment, immunization					Regulatory	12. Collaboration	Non-binding	IO				NA	1
1469	AU	3760	2014	1011	Decision	Assembly/AU/Dec.500(XXII)	DECISION ON THE ADOPTION OF THE ENCYCLOPAEDIA AFRICANA PROJECT	NA	NA	Culture and education	504. Research and knowledge management					Regulatory	12. Collaboration	Non-binding	IO	Member state(s), selected			NA	1
1470	AU	3760	2014	1012	Decision	Assembly/AU/Dec.502(XXII)	DECISION ON THE THIRTEENTH REPORT	NA	NA	IO governance	108. IO-IO cooperation	IO governance	105. Meeting governance			Regulatory	11. Coordination	Non-binding	IO				NA	1
1471	AU	3760	2014	1013	Decision	Assembly/AU/Dec.501(XXII)	DECISION ON THE REPORT OF THE PEACE AND SECURITY	NA	NA	Security and defence	1507. Intra-state violence and conflict	Security and defence	1509. Peacebuilding and peacekeeping			Regulatory	12. Collaboration	Non-binding	Member state(s), selected				NA	1
1472	AU	3760	2014	1014	Decision	Assembly/AU/Dec.503(XXII)	DECISION ON THE COMMON AFRICAN POSITION	NA	NA	Security and defence	1509. Peacebuilding and peacekeeping	Security and defence	1501. Defense alliances and security assistance			Regulatory	12. Collaboration	Non-binding	IO	Member states			NA	1
1473	AU	3760	2014	1015	Decision	Assembly/AU/Dec.504(XXII)	DECISION ON AFRICAN DEVELOPMENT GOALS	NA	NA	Economic development	203. Good governance promotion					Regulatory	12. Collaboration	Non-binding	IO				NA	1
1474	AU	3760	2014	1016	Decision	Assembly/AU/Dec.505(XXII)	DECISION ON THE REPORT OF THE HIGH LEVEL	NA	NA	Trade and industry	1313. Trade negotiations and agreements					Regulatory	12. Collaboration	Non-binding	Member states				NA	1
1475	AU	3760	2014	1017	Decision	Assembly/AU/Dec.506(XXII)	DECISION ON THE BIENNIAL JOINT AU/WHO CONFERENCE	NA	NA	IO governance	108. IO-IO cooperation	Health and Social Affairs	302. Public health			Regulatory	12. Collaboration	Non-binding	Member states				NA	1
1476	AU	3760	2014	1018	Decision	Assembly/AU/Dec.507(XXII)	DECISION ON THE ELECTION OF TEN MEMBERS	NA	NA	IO governance	102. Appointments					Regulatory	12. Collaboration	Non-binding	IO	Member state(s), selected			NA	1
1477	AU	3760	2014	1019	Decision	Assembly/AU/Dec.508(XXII)	DECISION ON THE REPORT OF HEADS	NA	NA	Labor and employment	607. Youth employment and child labor	Economic development	206. Industrial development			Regulatory	12. Collaboration	Non-binding	IO				NA	1
1478	AU	3760	2014	1020	Decision	Assembly/AU/Dec.509(XXII)	DECISION ON THE DATE AND VENUE	NA	NA	IO governance	105. Meeting governance					Administrative	52. Other	Non-binding	IO				NA	1
1479	AU	3760	2014	1021	Decision	Assembly/AU/Dec.510(XXII)	DECISION ON THE NAMING OF THE LARGE CONFERENCE	NA	NA	IO governance	199. Other					Administrative	52. Other	Non-binding	IO				NA	1
1480	AU	3760	2014	1022	Decision	Assembly/AU/Dec.511(XXII)	DECISION ON THE PROGRESS REPORT OF THE COMMISSION	NA	NA	IO governance	105. Meeting governance					Regulatory	12. Collaboration	Non-binding	Member states	IO			NA	1
1481	AU	3760	2014	1023	Decision	Assembly/AU/Dec.512(XXII)	DECISION ON THE LAUNCH OF THE FINAL REPORT	NA	NA	IO governance	111. Appreciation and recognition					Declarative	34. Praise or celebration	Non-binding	Member state(s), selected				NA	1
1482	AU	3760	2014	1024	Decision	Assembly/AU/Dec.513(XXII)	DECISION ON TUNISIA�S DEMOCRATIC TRANSITION	NA	NA	International affairs	1605. International law					Regulatory	12. Collaboration	Non-binding	Member state(s), selected	IO			NA	1
1483	AU	3760	2014	1025	Decision	Assembly/AU/Dec.514(XXII)	DECISION ON THE WARSAW CLIMATE CHANGE	NA	NA	IO governance	108. IO-IO cooperation	Environment	903. Climate change	IO governance	105. Meeting governance	Regulatory	12. Collaboration	Non-binding	Member states	IO			NA	1
1484	AU	3760	2014	1026	Decision	Assembly/AU/Dec.515(XXII)	DECISION ON THE OPERATIONALISATION OF THE AFRICAN CAPACITY	NA	NA	IO governance	110. Organizational development (membership, institutional architecture, rules of procedure, etc.)	Economic development	208. Disaster relief and humanitarian action			Constitutional	42. Institutional architecture	Non-binding	Member states	IO			NA	1
1485	AU	3760	2014	1027	Decision	Assembly/AU/Dec.516(XXII)	DECISION ON THE REPORT ON THE IMPLEMENTATION	NA	NA	Environment	914. Water safety, supply, pollution, conservation	Agriculture fisheries commodities	1001. Agricultural development			Regulatory	12. Collaboration	Non-binding	Member states				NA	1
1486	AU	3760	2014	1028	Decision	Assembly/AU/Dec.517(XXII)	DECISION ON THE PROTOCOL AND THE STATUTE	NA	NA	IO governance	110. Organizational development (membership, institutional architecture, rules of procedure, etc.)	Finance and monetary politics	1405. Monetary issues			Regulatory	12. Collaboration	Non-binding	Member states				NA	1
1487	AU	3760	2014	1029	Decision	Assembly/AU/Dec.518(XXII)	DECISION ON POST-2015 DEVELOPMENT AGENDA	NA	NA	Economic development	201. Poverty reduction	Science and technology	1203. Computer industry and security			Regulatory	12. Collaboration	Non-binding	IO	Member states			NA	1
1488	AU	3760	2014	1030	Decision	Assembly/AU/Dec.519(XXII)	DECISION ON PRODUCTIVITY, COMPETITIVENESS AND INDUSTRIALIZATION	NA	NA	Economic development	206. Industrial development					Regulatory	12. Collaboration	Non-binding	IO				NA	1
1489	AU	3760	2014	1031	Decision	Assembly/AU/Dec.520(XXII)	DECISION ON STRATEGY FOR SCIENCE TECHNOLOGY AND INNOVATION IN AFRICA	NA	NA	Culture and education	504. Research and knowledge management	Science and technology	1206. International scientific cooperation			Regulatory	12. Collaboration	Non-binding	IO	Member states			NA	1
1490	AU	3760	2014	1032	Decision	Assembly/AU/Dec.521(XXII)	DECISION ON AFRICAN OBSERVATORY FOR SCIENCE	NA	NA	Science and technology	1206. International scientific cooperation	IO governance	101. Budgets			Regulatory	12. Collaboration	Non-binding	Member states				NA	1
1491	AU	3760	2014	1033	Decision	Assembly/AU/Dec.522(XXII)	DECISION ON PAN AFRICAN INTELLECTUAL PROPERTY ORGANIZATION	NA	NA	IO governance	110. Organizational development (membership, institutional architecture, rules of procedure, etc.)	Law and crime	799. Other			Constitutional	42. Institutional architecture	Non-binding	IO	Member states			NA	1
1492	AU	3760	2014	1034	Decision	Assembly/AU/Dec.523(XXII)	DECISION ON AFRICAN SCIENTIFIC RESEARCH AND INNOVATION COUNCIL	NA	NA	Science and technology	1206. International scientific cooperation	IO governance	101. Budgets			Regulatory	12. Collaboration	Non-binding	Member states				NA	1
1493	AU	3760	2014	1035	Decision	Assembly/AU/Dec.524(XXII)	DECISION ON THE INTERNATIONAL SALON ON INVENTION AND INNOVATION	NA	NA	Science and technology	1206. International scientific cooperation					Regulatory	12. Collaboration	Non-binding	Member state(s), selected				NA	1
1494	AU	3760	2014	1036	Decision	Assembly/AU/Dec.525(XXII)	DECISION ON THE AU CONTINENTAL TVET STRATEGY	NA	NA	Culture and education	503. Vocational education	Labor and employment	607. Youth employment and child labor			Regulatory	12. Collaboration	Non-binding	Member states				NA	1
1495	AU	3760	2014	1037	Decision	Assembly/AU/Dec.526(XXII)	DECISION ON THE OPERATIONALIZATION OF THE SPECIALIZED TECHNICAL COMMITTEES	NA	NA	IO governance	110. Organizational development (membership, institutional architecture, rules of procedure, etc.)					Constitutional	42. Institutional architecture	Non-binding	IO				NA	1
1496	AU	3760	2014	1038	Decision	Assembly/AU/Dec.527(XXII)	DECISION ON THE INTEGRATION OF THE APRM	NA	NA	IO governance	110. Organizational development (membership, institutional architecture, rules of procedure, etc.)	IO governance	104. Audits			Constitutional	43. Rules of procedure	Non-binding	Member states	IO			NA	1
1497	AU	3760	2014	1039	Decision	Assembly/AU/Dec.528(XXII)	DECISION ON THE REPORT OF THE AFRICAN COMMITTEE	NA	NA	Human rights	401. Children's rights	IO governance	102. Appointments			Constitutional	43. Rules of procedure	Non-binding	IO				NA	1
1498	AU	3760	2014	1040	Decision	Assembly/AU/Dec.529(XXII)	DECISION ON THE DRAFT LEGAL INSTRUMENTS	NA	NA	IO governance	110. Organizational development (membership, institutional architecture, rules of procedure, etc.)	Finance and monetary politics	1405. Monetary issues	Governance	801. Bureaucratic oversight	Constitutional	43. Rules of procedure	Non-binding	IO	Member states			NA	1
1499	AU	3760	2014	1041	Decision	Assembly/AU/Dec.530(XXII)	DECISION ON THE REPORT OF THE HIGH LEVEL COMMITTEE	NA	NA	Economic development	201. Poverty reduction	IO governance	108. IO-IO cooperation			Regulatory	12. Collaboration	Non-binding	Member states				NA	1
1500	AU	3760	2014	1042	Decision	Assembly/AU/Dec.531(XXII)	DECISION ON THE REPORT OF THE HIGH LEVEL AFRICAN TRADE COMMITTEE	NA	NA	Trade and industry	1313. Trade negotiations and agreements					Regulatory	12. Collaboration	Non-binding	Member states				NA	1
1501	AU	3760	2014	1043	Decision	Assembly/AU/Dec.532(XXII)	DECISION ON THE DATE AND VENUE	NA	NA	IO governance	105. Meeting governance					Administrative	52. Other	Non-binding	IO	Member states			NA	1
1502	AU	3760	2014	1044	Decision	Assembly/AU/Dec.533(XXII)	DECISION ON THE MANAGEMENT OF THE RADIO BROADCASTING	NA	NA	Science and technology	1208. Newspaper, publishing, broadcast industry					Regulatory	12. Collaboration	Non-binding	IO				NA	1
1503	AU	3760	2014	1045	Decision	Assembly/AU/Dec.534(XXII)	DECISION ON MARITIME PIRACY	NA	NA	Energy and transport	1104. Maritime issues	International affairs	1605. International law			Regulatory	12. Collaboration	Non-binding	IO				NA	1
1504	AU	3760	2014	1046	Decision	Assembly/AU/Dec.535(XXII)	DECISION ON THE INTERIM REPORT OF THE AFRICAN UNION	NA	NA	IO governance	112. Implementation encouragement	Security and defence	1509. Peacebuilding and peacekeeping			Regulatory	12. Collaboration	Non-binding	IO				NA	1
1505	AU	3760	2014	1047	Decision	Assembly/AU/Dec.536(XXII)	DECISION ON THE REPORT OF THE PEACE AND SECURITY COUNCIL	NA	NA	Security and defence	1509. Peacebuilding and peacekeeping	IO governance	108. IO-IO cooperation	Security and defence	1501. Defense alliances and security assistance	Regulatory	12. Collaboration	Non-binding	IO	Other IO(s)			NA	1
1506	AU	3760	2014	1048	Decision	Assembly/AU/Dec.537(XXII)	DECISION ON THE FOURTEENTH REPORT OF THE COMMITTEE	NA	NA	IO governance	108. IO-IO cooperation	IO governance	105. Meeting governance			Regulatory	12. Collaboration	Non-binding	IO	Member states			NA	1
1507	AU	3760	2014	1049	Decision	Assembly/AU/Dec.538(XXII)	DECISION ON THE HIGH LEVEL WORK PROGRAMME	NA	NA	Environment	903. Climate change	IO governance	105. Meeting governance			Regulatory	12. Collaboration	Non-binding	IO	Member states			NA	1
1508	AU	3760	2014	1050	Decision	Assembly/AU/Dec.539(XXII)	DECISION ON THE THEME, DATE AND VENUE OF THE TWENTY	NA	NA	IO governance	105. Meeting governance					Administrative	52. Other	Non-binding	IO				NA	1
1509	AU	3760	2014	1051	Decision	Assembly/AU/Dec.540(XXII)	DECISION ON THE REPORT OF HEADS OF STATE	NA	NA	Environment	903. Climate change	IO governance	108. IO-IO cooperation	Agriculture fisheries commodities	1002. Agricultural subsidies	Regulatory	12. Collaboration	Non-binding	IO	Other IO(s)	Member states		NA	1
1510	AU	3760	2014	1052	Decision	Assembly/AU/Dec.541(XXII)	DECISION ON THE ELECTION OF JUDGES	NA	NA	IO governance	102. Appointments	Human rights	499. Other			Administrative	52. Other	Non-binding	IO				NA	1
1511	AU	3760	2014	1053	Decision	Assembly/AU/Dec.542(XXII)	DECISION ON THE OFFICIAL OPENING OF THE ORDINARY SESSIONS	NA	NA	IO governance	105. Meeting governance					Administrative	52. Other	Non-binding	IO				NA	1
1512	AU	3760	2014	1054	Decision	Assembly/AU/Dec.543(XXII)	DECISION ON THE APPOINTMENT OF THE MEMBERS	NA	NA	IO governance	102. Appointments					Administrative	52. Other	Non-binding	Member state(s), selected	IO			NA	1
1513	AU	3760	2014	1055	Decision	Assembly/AU/Dec.544(XXII)	DECISION ON THE BUDGET OF THE AFRICAN UNION	NA	NA	IO governance	101. Budgets					Administrative	51. Budgetary	Non-binding	IO				NA	1
1514	AU	3760	2014	1056	Decision	Assembly/AU/Dec.545(XXII)	DECISION ON THE REPORT OF AIDS	NA	NA	Health and Social Affairs	303. Disease prevention, treatment, immunization					Regulatory	12. Collaboration	Non-binding	IO	Member states			NA	1
1515	AU	3760	2013	1001	Decision	Ext/Assembly/AU/Dec.1	DECISION ON AFRICA�S RELATIONSHIP WITH THE INTERNATIONAL CRIMINAL COURT	NA	NA	Law and crime	708. Rule of law	IO governance	108. IO-IO cooperation	International affairs	1605. International law	Regulatory	12. Collaboration	Non-binding	IO	Other IO(s)	Member states		NA	1
1516	AU	3760	2013	1002	Decision	Ext/Assembly/AU/Dec.2	DECISION ON THE APPOINTMENT OF THE NEW COMMISSIONER	NA	NA	IO governance	102. Appointments	Security and defence	1509. Peacebuilding and peacekeeping			Administrative	52. Other	Non-binding	IO				NA	1
1517	AU	3760	2013	1003	Decision	Doc. EX.CL/755(XXII)	DECISION ON REFOCUSING THE ECONOMIC COMMISSION	NA	NA	IO governance	108. IO-IO cooperation	Economic development	207. Population and development			Declarative	31. Joint position	Non-binding	IO	Other IO(s)			NA	1
1518	AU	3760	2013	1004	Decision	Doc. Assembly/AU/11(XX)	DECISION ON THE PAN AFRICAN UNIVERSITY STATUTES	NA	NA	Culture and education	504. Research and knowledge management	IO governance	111. Appreciation and recognition			Regulatory	12. Collaboration	Non-binding	Member states				NA	1
1519	AU	3760	2013	1005	Decision	DOC. EX.CL/766(XXII)	DECISION ON THE CREATION OF THE AFRICAN OBSERVATORY ON SCIENCE	NA	NA	Science and technology	1299. Other	Culture and education	504. Research and knowledge management			Regulatory	12. Collaboration	Non-binding	Member state(s), selected				NA	1
1520	AU	3760	2013	1006	Decision	DOC. EX.CL/766(XXII)	DECISION ON THE CREATION OF THE PAN-AFRICAN INTELLECTUAL PROPERTY	NA	NA	International affairs	1605. International law	IO governance	110. Organizational development (membership, institutional architecture, rules of procedure, etc.)			Constitutional	42. Institutional architecture	Non-binding	IO				NA	1
1521	AU	3760	2013	1007	Decision	Doc. Assembly/AU/8(XX)	DECISION ON THE PROGRESS REPORT ON THE TRANSFORMATION	NA	NA	IO governance	110. Organizational development (membership, institutional architecture, rules of procedure, etc.)					Constitutional	42. Institutional architecture	Non-binding	IO				NA	1
1522	AU	3760	2013	1008	Decision	Assembly/AU/Dec.455(XXII)	DECISION ON THE PROTOCOL TO THE CONSTITUTIVE ACT	NA	NA	IO governance	110. Organizational development (membership, institutional architecture, rules of procedure, etc.)					Constitutional	42. Institutional architecture	Non-binding	IO				NA	1
1523	AU	3760	2013	1009	Decision	Assembly/AU/Dec.456(XXII)	DECISION OF THE ASSEMBLY OF THE UNION ON DEVELOPMENT	NA	NA	Economic development	207. Population and development					Regulatory	12. Collaboration	Non-binding	IO				NA	1
1524	AU	3760	2013	1010	Decision	Doc. Assembly/AU/6(XX)	DECISION ON THE COORDINATION OF THE COMMITTEE OF AFRICAN HEADS	NA	NA	IO governance	108. IO-IO cooperation	Environment	903. Climate change			Regulatory	12. Collaboration	Non-binding	IO				NA	1
1525	AU	3760	2013	1011	Decision	Assembly/AU/12(XX) add.1	DECISION ON THE ESTABLISHMENT OF AN �INTERNATIONAL CONSTITUTIONAL COURT	NA	NA	International affairs	1605. International law	International affairs	1604. International organizations and agreements			Constitutional	42. Institutional architecture	Non-binding	Other IO(s)				NA	1
1526	AU	3760	2013	1012	Decision	Doc. Assembly/AU/12(XX) add.2	DECISION ON THE INTEGRATION OF THE NEW AFRICA-ASIA	NA	NA	IO governance	108. IO-IO cooperation	IO governance	110. Organizational development (membership, institutional architecture, rules of procedure, etc.)			Constitutional	42. Institutional architecture	Non-binding	IO	Other IO(s)			NA	1
1527	AU	3760	2013	1013	Decision	Doc. Assembly/AU12(XX) add. 3	DECISION ON THE REPRESENTATION OF LOCAL COMMUNITIES	NA	NA	IO governance	110. Organizational development (membership, institutional architecture, rules of procedure, etc.)					Constitutional	42. Institutional architecture	Non-binding	IO				NA	1
1528	AU	3760	2013	1014	Decision	Doc. Assembly/AU/12(XX) add. 5	DRAFT DECISION ON THE REDUCTION OF MATERNAL	NA	NA	Health and Social Affairs	301. Infants and children	Health and Social Affairs	302. Public health	Health and Social Affairs	303. Disease prevention, treatment, immunization	Regulatory	12. Collaboration	Non-binding	IO				NA	1
1529	AU	3760	2013	1015	Decision	Doc. Assembly/AU/12(XX) add. 5	DECISION ON THE ESTABLISHMENT OF THE AFRICAN UNION INSTITUTE	NA	NA	IO governance	110. Organizational development (membership, institutional architecture, rules of procedure, etc.)					Constitutional	42. Institutional architecture	Non-binding	IO				NA	1
1530	AU	3760	2013	1016	Decision	Doc. Assembly/AU/12(XX) add.6	DECISION ON THE PROMOTION OF CRITICAL KNOWLEDGE	NA	NA	Culture and education	503. Vocational education					Regulatory	12. Collaboration	Non-binding	IO				NA	1
1531	AU	3760	2013	1017	Decision	Doc. Assembly/AU/12(XX) Add.7	DECISION ON THE HOSTING OF A SPECIAL FOLLOW-UP SUMMIT	NA	NA	Health and Social Affairs	303. Disease prevention, treatment, immunization	International affairs	1606. Organization of international meetings			Regulatory	12. Collaboration	Non-binding	IO				NA	1
1532	AU	3760	2013	1018	Decision	Doc. Assembly/AU/12(XX) Add.8	DECISION ON THE SOUTH-SOUTH AND TRIANGULAR COALITION IN SUPPORT	NA	NA	IO governance	108. IO-IO cooperation	International affairs	1606. Organization of international meetings			Regulatory	12. Collaboration	Non-binding	IO				NA	1
1533	AU	3760	2013	1019	Decision	Doc. Assembly/AU/5(XX	DECISION ON THE REPORT OF THE COMMITTEE OF TEN	NA	NA	IO governance	108. IO-IO cooperation	IO governance	105. Meeting governance			Regulatory	12. Collaboration	Non-binding	IO				NA	1
1534	AU	3760	2013	1020	Decision	Doc. EX.CL/777(XXII)	DECISION ON THE ELECTION OF THE COMMISSIONER FOR HUMAN RESOURCES	NA	NA	IO governance	102. Appointments					Administrative	52. Other	Non-binding	IO				NA	1
1535	AU	3760	2013	1021	Decision	DOC. EX.CL/778(XXII)	DECISION ON ELECTION OF THE FIVE MEMBERS	NA	NA	IO governance	102. Appointments					Administrative	52. Other	Non-binding	IO	Member state(s), selected			NA	1
1536	AU	3760	2013	1022	Decision	Doc. EX.CL/779 (XXII)	DECISION ON THE ELECTION OF ONE JUDGE	NA	NA	IO governance	102. Appointments					Administrative	52. Other	Non-binding	IO				NA	1
1537	AU	3760	2013	1023	Decision	Doc. EX.CL/780(XXII)	DECISION ON THE ELECTION OF THE ELEVEN MEMBERS	NA	NA	IO governance	102. Appointments					Administrative	52. Other	Non-binding	IO				NA	1
1538	AU	3760	2013	1024	Decision	DOC. EX.CL/781 (XXII)	DECISION ON THE ELECTION OF FIVE MEMBERS	NA	NA	IO governance	102. Appointments					Administrative	52. Other	Non-binding	IO				NA	1
1539	AU	3760	2013	1025	Decision	Doc. Assembly/AU/3(XX)	DECISION ON THE REPORT OF THE PEACE AND SECURITY COUNCIL	NA	NA	Security and defence	1509. Peacebuilding and peacekeeping	IO governance	112. Implementation encouragement			Regulatory	12. Collaboration	Non-binding	Member states	IO			NA	1
1540	AU	3760	2013	1026	Decision	Doc. Assembly/AU/4(XX)	DECISION ON THE REPORT OF THE HEADS OF STATE	NA	NA	IO governance	112. Implementation encouragement	Human rights	406. Women's rights	Economic development	207. Population and development	Regulatory	12. Collaboration	Non-binding	IO				NA	1
1541	AU	3760	2013	1027	Decision	Doc.Assembly/AU/10(XXI)	DECISION ON THE AFRICAN COMMON POSITION	NA	NA	Environment	912. Sustainable development	IO governance	105. Meeting governance			Regulatory	12. Collaboration	Non-binding	IO	Member states			NA	1
1542	AU	3760	2013	1028	Decision	Doc.Assembly/AU/10(XXI)	DECISION ON THE ESTABLISHEMENT OF THE HIGH LEVEL COMMITTEE	NA	NA	IO governance	110. Organizational development (membership, institutional architecture, rules of procedure, etc.)					Constitutional	42. Institutional architecture	Non-binding	IO				NA	1
1543	AU	3760	2013	1029	Decision	Doc. Assembly/AU/3(XXI)	DECISION ON THE DEVELOPMENT OF THE AFRICAN UNION	NA	NA	IO governance	106. Operational					Regulatory	12. Collaboration	Non-binding	IO	Member states			NA	1
1544	AU	3760	2013	1030	Decision	Doc. Assembly/AU/8(XXI)	DECISION ON THE REPORT OF THE AIDS WATCH AFRICA	NA	NA	Health and Social Affairs	303. Disease prevention, treatment, immunization					Regulatory	12. Collaboration	Non-binding	Member states	IO			NA	1
1545	AU	3760	2013	1031	Decision	Doc. Assembly/AU/12(XXI)Add.1	DECISION ON THE IMPLEMENTATION OF THE GLOBAL AFRICAN DIASPORA	NA	NA	Culture and education	505. Cultural heritage	IO governance	105. Meeting governance	IO governance	110. Organizational development (membership, institutional architecture, rules of procedure, etc.)	Regulatory	12. Collaboration	Non-binding	IO	Member state(s), selected			NA	1
1546	AU	3760	2013	1032	Decision	Doc. Assembly/AU/12(XXI) Add.2	DECISION ON THE NEED TO STRENGTHEN AFRICAN LEADERSHIP	NA	NA	Environment	909. Natural resource and forest management	IO governance	105. Meeting governance	IO governance	108. IO-IO cooperation	Regulatory	12. Collaboration	Non-binding	Member states	IO			NA	1
1547	AU	3760	2013	1033	Decision	Doc. Assembly/AU/12(XXI)	DECISION ON "SUPPORTING FILM PRODUCTION FOR INCREASED CONTRIBUTION	NA	NA	Culture and education	505. Cultural heritage	Culture and education	504. Research and knowledge management			Regulatory	12. Collaboration	Non-binding	Member states	IO			NA	1
1548	AU	3760	2013	1034	Decision	DECISION ON THE AMENDMENT OF ARTICLE	DECISION ON THE AMENDMENT OF ARTICLE	NA	NA	Culture and education	502. Higher education					Regulatory	12. Collaboration	Non-binding	Other				NA	1
1549	AU	3760	2013	1035	Decision	Doc. Assembly/AU/13(XXI)	DECISION ON INTERNATIONAL JURISDICTION, JUSTICE	NA	NA	International affairs	1605. International law	International affairs	1606. Organization of international meetings			Regulatory	12. Collaboration	Non-binding	IO				NA	1
1550	AU	3760	2013	1036	Decision	Doc. EX.CL/793(XXIII)	DECISION ON THE ELECTION OF FOUR (4) MEMBERS	NA	NA	IO governance	102. Appointments					Administrative	52. Other	Non-binding	IO				NA	1
1551	AU	3760	2013	1037	Decision	Doc. EX.CL/794(XXIII)	DECISION ON THE ELECTION OF FOUR (4) MEMBERS	NA	NA	IO governance	102. Appointments					Administrative	52. Other	Non-binding	IO				NA	1
1552	AU	3760	1984	1002	Declaration	AHG/Decl. 2 (XX)	DECLARATION ON THE CRITICAL ECONOMIC SITUATION	NA	NA	Economic development	206. Industrial development	Finance and monetary politics	1499. Other			Declarative	31. Joint position	Non-binding	Other IO(s)	Other state(s)			NA	1
1553	AU	3760	1985	1001	Declaration	AHG/Decl.1 (XXI)	DECLARATION ON THE ECONOMIC SITUATION IN AFRICA	NA	NA	Economic development	299. Other					Declarative	32. Aspirational or symbolic	Non-binding	Other IO(s)	IO			NA	1
[truncated: 35,434 more rows]
