# Supplementary material for: Introducing the Intergovernmental Policy Output Dataset (IPOD)
Source: Rev Int Organ. 2023 Jun 6:1–30. Online ahead of print. doi: 10.1007/s11558-023-09492-6 (PMC10242228; doi:10.1007/s11558-023-09492-6)
Supplement: Supplementary file 2 — Supplementary file2 (ZIP 1.46 MB) [file 11558_2023_9492_MOESM2_ESM.zip › pet_data.csv]

	IO	kurt	pooling	delegation	ms	pool_rank	ms_rank	del_rank	pooling_manual	vdem_delibdem	gle_gdp	gle_cgdpc	r_elf85	dem_sd_rank	gdp_sd_rank	gdpcap_sd_rank	elf_sd_rank	pref_rank	pref_sum	pref_sum_rank	fric
12	SCO	0.211823434076519	0.195937509338061	0.0648148167464468	6	10	2	13	7	0.00706761306959787	2423553.06045835	2281.52099230975	0	1	13	2	1	4.25	17	1	6.44593750933806
3	CAN	0.18516037523662	0.204233881927306	0.369824214808402	7.54285714285714	8	3	2	1	0.186280991507704	102714.886628666	2353.51940013734	0.18506413571613	6	5	3	4	4.5	18	2	7.70423388192731
4	CARICOM	0.217963155357108	0.238803769311597	0.222734259020898	12.8	5	5	5	7	0.160891808078372	6787.73101659542	7210.99492309078	0.250327709590957	4	1	6	9	5	20	3	10.2388037693116
2	AU	0.22265421066199	0.358602161369016	0.234485411355572	51.3846153846154	2	13	3	4	0.207276750381705	58984.4817306823	2237.71540429413	0.273422559306564	7	2	1	10	5	20	4	18.358602161369
7	NC	0.0498069387320266	0.0866028211049495	0.0772855442858511	5	12	1	11	NA	0.0520100261335588	88951.4501226902	11556.6408352589	0.0410443516938707	2	4	13	2	5.25	21	5	6.33660282110495
11	SADC	0.226935417328418	0.225700440077946	0.115079364771473	15	6	7	9	7	0.210102688420431	70971.1920785849	2877.90890013785	0.240304333910218	8	3	5	7	5.75	23	6	12.9757004400779
6	EU	0.295551218890799	0.163844088633214	0.60996832962959	20.5454545454545	11	9	1	2	0.0886748756612995	576825.403665446	8967.14319987575	0.179267189357877	3	10	9	3	6.25	25	7	15.4138440886332
1	ASEAN	0.1492265103624	0.0472379046221895	0.13948626311556	12.0571428571429	13	4	7	7	0.216474114925776	217950.647009376	2443.05011234944	0.190636669554956	9	7	4	5	6.25	25	8	10.2972379046222
9	OIC	0.338607592576617	0.288830653313668	0.0768817219763033	50.2	4	12	12	4	0.185358673295324	176410.964730525	10597.2232374298	0.287866560775777	5	6	10	12	8.25	33	9	20.5388306533137
8	OAS	0.254864931901547	0.299697588528356	0.233038922471385	46	3	10	4	2	0.246376829243649	1986750.32292243	8036.36108635401	0.214487196037203	11	12	7	6	9	36	10	19.2996975885284
5	COMW	0.32228182660587	0.205403231324688	0.127347674461142	49.2	7	11	8	7	0.245295207703279	496090.698845537	8517.87140181335	0.276343904725264	10	9	8	11	9.5	38	11	20.7054032313247
10	PIF	0.283448412989349	0.200347786228503	0.109094984468914	18	9	8	10	7	0.246694542970232	233938.643552361	11297.3833719065	0.242709610901341	12	8	12	8	10	40	12	18.2003477862285
13	UN	0.320243812674325	0.4814802888901	0.204136797016667	15	1	6	6	6	0.294118598555894	1113393.50785334	10935.6325282251	0.288397926125437	13	11	11	13	12	48	13	18.4814802888901
